# Supplementary material for: Alternative strategies of nutrient acquisition and energy conservation map to the biogeography of marine ammonia-oxidizing archaea
Source: ISME J. 2020 Jul 7;14(10):2595–609. doi: 10.1038/s41396-020-0710-7 (PMC7490402; doi:10.1038/s41396-020-0710-7)
Supplement: Supplementary file 3 — Table S1 [file 41396_2020_710_MOESM3_ESM.xlsx]

## Sheet: 44 AOA genomes
Genus name	Strain name	Genome size (Mp)	No. of Contigs	GC (%)	Total genes	Protein-coding genes	No. of 16-23S rRNA	No. of 5S rRNA	No. of tRNA	Coding density (%)	Completeness (%)	Contamination (%)	Habitat/Environmental Source	Culture genome/MAG	Reference
Nitrosopumilus	SCM1	1.65	1	34.2	1840	1795	1	1	44	92	100	0.97	Tropical marine fish tank, Seattle	Isolate	Walker et al., 2010
	HCA1	1.56	1	33	1863	1817	1	1	41	91.5	98.5	0	50m depth coastal seawater from Hood Canal, Washington	Isolate	This study
	HCE1	1.59	1	33.1	1840	1794	1	1	41	91.3	99.5	0	17m depth coastal seawater from Hood Canal, Washington	Isolate	This study
	PS0	2.17	1	33.4	2527	2479	1	1	43	87.1	100	0	Nearshore marine surface sediment, Washington	Isolate	This study
	D3C	1.71	1	33.8	2216	2161	1	1	44	89.9	100	0.97	0.5m deep seawater in the Northern Adriatic Sea	Isolate	Bayer et al., 2015
	NF5	1.8	1	33.4	2264	2215	1	1	45	90.2	100	0	0.5m deep seawater in the Northern Adriatic Sea	Isolate	Bayer et al., 2015
	SPOT01	1.36	1	31.4	1722	1677	1	1	42	91.9	100	0	5m-890m depth seawater at SPOT site	Enrichment	Ahlgren et al., 2017
	AR1	1.63	1	34.2	1931	1890	1	1	38	90.2	94.7	0	Marine sediment (78m water depth)	Enrichment	Park et al., 2012
	AR2	1.69	1	33.6	2014	1974	1	1	37	90	97.1	0	Marine sediment (78m water depth)	Enrichment	Park et al., 2012
	HMK28	1.61	13	33.8	1976	1908	1	1	40	90.4	100	0.97	Bonita beach seawater, Florida	Isolate	This study
	HMK29	1.79	15	33.4	2118	2050	1	1	40	90.5	100	0	Pine Island seawater, Florida	Enrichment	This study
	NM25	1.79	14	33.8	2070	2032	1	1	35	89.2	100	0	0–5 cm below the eelgrass sediments	Isolate	This study
	BD31	1.57	171	34	2158	2139	1	1	41	89.6	92.4	1.94	Surface sediments of San Francisco Bay estuary	Enrichment	Mosier et al., 2012
	ST1	1.82	164	36.7	2356	2297	0	3	51	88.6	88.8	31.88	Shatin watewater treatment plant in Hong Kong	MAG	This study
	SJ	1.65	15	34.2	1963	1918	1	1	40	90.5	96.1	0	Marine sediment (650m water depth)	Enrichment	Park et al., 2014
	YT1	1.33	187	33.3	1757	1713	0	1	41	90.3	87.7	14.557	5000 m deep water in the Yap Trench	MAG	This study
Nitrosarchaeum	SFB1	1.77	76	32.5	2171	2038	1	1	45	85.8	98.1	0	Surface sediments in the San Francisco Bay	Enrichment	Blainey et al., 2011
	BG20	1.86	343	32.5	2351	2304	1	1	42	89.2	99	5.83	Surface sediments in the San Francisco Bay	Enrichment	Mosier et al., 2012
	MY1	1.61	1	32.7	1991	1945	1	1	42	90.1	100	0	Agricultural soils at the Chungbuk National University of South Korea	Enrichment	Kim et al., 2011
	ST2	1.59	150	35.6	2037	1990	2	1	40	88.2	95.146	2.43	Shatin watewater treatment plant in Hong Kong	MAG	This study
	ST3	1.51	172	36.9	2004	1967	1	1	32	88.8	94.7	0.97	Shatin watewater treatment plant in Hong Kong	MAG	This study
	AC2	1.72	1	32.8	2040	1995	1	1	40	89.7	100	0	Near-shore sediments of Lake Acton, USA	Enrichment	This study
Nitrosopelagicus	CN25	1.23	1	33.2	1502	1445	1	1	39	93.9	99.5	0	25 m deep seawater from 300 km off California shore	Enrichment	Santoro et al., 2015
	U25	1.245	3	33.2	1467	1429	1	1	41	93.9	99.515	0	25 m deep seawater from 300 km off California shore	Enrichment	Carini et al., 2018
Deep marine AOA	O23	1.17	32	35.7	1400	1354	1	1	39	92.6	97.3	2.1	800 m deep water collected from the South Atlantic Ocean	MAG	Swan et al., 2014
Cenarchaeum	A	2.05	6	57.4	2066	2017	1	1	45	88.7	99.03	0	A symbiont of the marine sponge Axinella mexicana	Enrichment	Hallam et al., 2006
	HMK20	1.79	129	35.8	2177	2127	0	1	45	92.2	100	5.956	10 m depth coastal seawater at Lynch Cove, Washington	Enrichment	This study
Nitrosontenuis	MY2	1.76	24	41.7	2041	1951	1	1	42	90.5	99.03	0.97	A deep soil horizon at the Chungbuk National University of South Korea	Isolate	Jung et al., 2014
	N4	1.64	14	42.2	1991	1944	1	1	38	91.4	100	0.97	A terrestrial thermal spring located in the Uzon caldera, Russia	Enrichment	Lebedeva et al., 2013
	SAT1	1.62	1	41	1860	1797	1	1	41	92.1	100	1.94	Activated sludge from a waste water treatment plant in Tianjin, China	Enrichment	Li et al., 2016
	AQ6f	1.7	1	42.2	2088	2046	1	1	38	92.4	99.676	1.942	Freshwater aquarium biofilter, Canada	Enrichment	Sauder et al., 2018
	DW1	1.83	1	41.3	2105	2058	1	1	42	90.5	99.03	0.97	Near-shore sediments of Lake Delaware, USA	Enrichment	This study
Nitrosotalea	Nd1	1.81	1	37.1	2144	2103	1	1	37	90.6	98.5	0	Agricultural soils at the Scotland’s Rural College, Aberdeen	Isolate	Herbold et al., 2017
	CS	1.92	1	37.5	2517	2476	1	1	37	87.6	99.5	0	A Korean soil contaminated with acid mine drainage water	Enrichment	Herbold et al., 2017
	SbT1	1.55	19	36	1810	1763	1	1	42	89.6	97.57	1.94	A minerotrophic fen in the Fichtelgebirge Mountains, Germany	MAG	Herbold et al., 2017
	Nd2	1.6	10	37.4	1921	1883	1	1	36	91.1	99.515	0.97	A Chinese acidic paddy soil	Isolate	Herbold et al., 2017
Nitrososphaera	EN76	2.53	1	52.7	2882	2801	1	1	41	85.9	100	0.97	Garden soils in Vienna	Isolate	Kerou et al., 2016
	SR1	2.95	1	50.1	3548	3499	1	1	39	83.6	100	2.91	Agricultural soils in the Everglades Agricultural Area, Florida	Enrichment	Zhalnina et al., 2014
	Ga9.2	2.83	1	48.3	3602	3565	1	1	34	83.1	100	2.91	The Garga hot spring in the Baikal rift zone, Russia	Isolate	Spang et al., 2012
Nitrosocosmicus	MY3	3.43	1	34.1	3758	3725	1	1	26	73.7	98.1	0.97	Coal tar-contaminated surface sediments	Isolate	Jung et al., 2016
	G61	2.99	1	33.9	3394	3354	2	1	32	77	99	2.91	Guelph waste water treatment plant, Canada	Enrichment	Sauder et al., 2017
Nitrosocaldus	3F	1.62	1	41.5	1701	1641	1	1	39	87.3	99	0	A hot spring biofilm in Graendalur valley, Iceland	Enrichment	Daebeler et al., 2018
	SCU2	1.58	1	41.6	1803	1768	1	0	29	87.2	99	0	A terrestrial hot spring on the Italian island Ischia	Enrichment	Abby et al., 2018
	US01	1.37	12	63.8	1612	1569	1	1	44	91.2	97.2	0	A hyperthermal hot spring in Ulu Slim, Malaysia	MAG	This study
Note: this datasheet includes the summary information of 44 AOA genomes that were used to construct the phylogenomic tree in Figure 2.

## Sheet: Additional 21 AOA MAGs SAGs
MAG or SAG ID	Genome size (Mp)	No. of Contigs	GC (%)	Protein-coding genes	No. of 16-23S rRNA	No. of 5S rRNA	No. of tRNA	Coding density (%)	Completeness (%)	Contamination (%)	Habitat/Environmental Source	MAG/SAG	Reference
Mariana trench F8-1	1.09009	1	33.1464	1532	0	0	37	89.5	61.33	1.16	8000 m depth waters in the Challenger Deep region of the Mariana Trench	MAG	This study
Mariana trench F8-2	1.11481	1	34.0038	1560	0	0	35	89.4	63.5	1.35	8000 m depth waters in the Challenger Deep region of the Mariana Trench	MAG	This study
AB−629−I23	0.996762	24	35.7596	1239	2	1	37	93.4	94.90	0	400 m depth waters in the Southern Ocean	SAG	Luo et al., 2014
Ca. Nitrosopelagicus sp. REDSEA-S31_B2	0.965901	86	34.0561	1346	2	1	38	93.3	92.64	1.05	100 m depth waters in the Red Sea	MAG	Haroon et al., 2016
Ca. Thaumarchaeota archaeon CSP1−1	1.2955	10	34.4224	1698	2	1	35	89.9	99.03	0	A 5 m thick aquifer adjacent to the Colorado River	MAG	Hug et al., 2016
Ca. Nitrososphaerales archaeon UBA213	1.17784	150	34.7586	1442	0	0	20	81.8	86.83	0.97	Saline waters	MAG	Parks et al., 2017
Nitrosopumilus sp. Nsub	1.31952	26	31.3978	1736	1	1	43	88.5	100	0.00	A symbiont of a cold seep sponge in the Red Sea	MAG	Tian et al 2017
Ca. Thaumarchaeota archaeon SAT137	1.39206	53	36.1257	1575	1	0	21	87.4	86.33	1.94	South Atlantic Ocean seawaters	MAG	Tully et al., 2018
PRE1 15m bin1	1.34808	166	31.2626	1842	0	0	40	93.3	95.15	0.00	15 m depth seawater in the Pearl River estuary, China	MAG	Zou et al., 2019
PRE2 20m bin1	1.10575	38	31.0247	1524	2	0	38	92	93.20	0.00	20 m depth seawater in the Pearl River estuary, China	MAG	Zou et al., 2019
PRE3 10m bin1	1.01295	152	31.7944	1456	0	0	30	92.6	90.05	2.91	10 m depth seawater in the Pearl River estuary, China	MAG	Zou et al., 2019
Mariana trench T1L11 (5080m)	1.21435	21	33.1832	1651	0	0	36	89.9	99.03	0.97	5080 m depth waters in the Mariana Trench	MAG	Wang et al., 2019
Mariana trench T3L14 (10900m)	1.14715	17	33.293	1537	1	0	39	90.2	100	0	10900 m depth waters in the Mariana Trench	MAG	Wang et al., 2019
Mariana trench T1L9 (6890m)	1.12191	13	33.2568	1498	1	0	38	90.4	96.12	0.97	6890 m depth waters in the Mariana Trench	MAG	Wang et al., 2019
Mariana trench T3L1 (7100m)	1.20927	16	33.232	1641	2	0	39	89.6	98.06	0	7100 m depth waters in the Mariana Trench	MAG	Wang et al., 2019
Ogasawara trench C4 (9697m)	0.7812	46	33.2342	1034	1	0	19	90.6	52.59	0	9697 m depth waters in the Ogasawara Trench	SAG	Wang et al., 2019
Mariana trench T3L15 (8150m)	1.45215	44	33.3287	2032	1	0	48	90.1	100	0.97	8150 m depth waters in the Mariana Trench	MAG	Wang et al., 2019
Mariana trench D1 (5400m)	1.14081	15	33.2374	1531	0	0	38	90.2	98.06	0	5400 m depth waters in the Mariana Trench	MAG	Wang et al., 2019
Mariana trench T3L19 (10890m)	1.19794	6	33.2138	1633	2	0	39	89.5	100	0	10890 m depth waters in the Mariana Trench	MAG	Wang et al., 2019
Mariana trench D17 (5900m)	1.00182	37	36.0914	1326	2	0	39	92.2	99.76	2.91	5900 m depth waters in the Mariana Trench	MAG	Wang et al., 2019
Ogasawara trench F20 (2015m)	1.02539	18	35.5413	1311	2	1	31	92.7	90.37	0	2015 m depth waters in the Ogasawara Trench	SAG	Wang et al., 2019
Note: this datasheet includes the summary information of 21 additional AOA MAGs and SAGs that were used to construct the phylogenomic tree in Figure S1.

## Sheet: Other relevant microbial genome
Microbial group	Species name	Genome size (Mp)	No. of Contigs	GC (%)	Total genes	Protein-coding genes	No. of 16-23S rRNA	No. of 5S rRNA	No. of tRNA	Coding density (%)	Completeness (%)	Contamination (%)
SAR11	Pelagibacter ubique HTCC1062	1.31	1	29.7	1389	1354	1	1	32	96.1	100	0.47
	Pelagibacter ubique HIMB083	1.4	1	29.1	1490	1452	1	1	33	96.3	99.53	0
	Pelagibacter ubique HTCC1002	1.33	4	29.8	1428	1393	1	1	32	94.9	100	0.47
	Pelagibacter ubique HTCC7211	1.46	1	29.03	1576	1541	1	1	31	96.3	100	0.47
	Pelagibacter ubique HIMB5	1.34	1	28.6	1467	1431	1	1	32	96.3	100	0.47
	Pelagibacterales sp. HIMB114	1.24	1	29.6	1357	1321	1	1	32	96.5	98.81	0
	Pelagibacterales sp. HIMB59	1.41	1	32.3	1533	1492	1	1	35	96.3	95.78	0
Prochlorococcus	Prochlorococcus marinus str. AS9601	1.67	1	31.3	1984	1921	1	1	38	90.8	99.638	0
	Prochlorococcus marinus str. CCMP1375	1.75	1	36.4	1930	1883	1	1	40	88.9	100	0
	Prochlorococcus marinus MED4	1.66	1	30.8	1847	1790	1	1	37	90.1	99.46	0.27
	Prochlorococcus marinus MIT9313	2.41	1	50.7	2464	2369	2	2	44	83.3	99.19	0.136
	Prochlorococcus marinus str. NATL2A	1.84	1	35.1	2006	1953	1	1	38	87.2	98.64	0
	Prochlorococcus marinus str. MIT 9515	1.7	1	30.8	1854	1794	1	1	37	88.7	100	0
	Prochlorococcus marinus str. MIT 9211	1.69	1	38	1863	1796	1	1	40	89.6	99.73	0
	Prochlorococcus marinus str. MIT 9312	1.71	1	31.2	1883	1826	1	1	37	90.1	99.73	0
	Prochlorococcus marinus MIT9303	2.68	1	50	3133	3075	2	2	44	83.2	99.7	0.14
	Prochlorococcus sp. MIT1320	2.5	10	50.4	2661	2602	1	1	42	83.7	99.46	0.41
SUP05	Thioglobus autotrophicus strain EF1	1.51	1	39.1	1637	1506	1	1	35	93.4	99.17	0
	Thioglobus singularis PS1	1.71	1	37.4	1746	1701	1	1	38	94.2	98.68	0
AOB	Nitrosomonas communis	4.07	1	44.7	3727	3375	1	1	41	80.1	99.76	2.03
	Nitrosomonas cryotolerans	2.93	2	43.5	2709	2448	1	1	38	83.2	95.91	0.82
	Nitrosomonas europaea	2.81	1	50.7	2694	2544	1	1	41	88.7	99.97	0.74
	Nitrosomonas eutropha	2.66	1	48.5	2562	2364	1	1	41	87.5	99.53	0.12
	Nitrosomonas oligotropha	3.32	1	48.4	3221	3173	1	1	38	88.2	99.76	0
	Nitrosomonas ureae	3.31	1	44.5	3071	2892	1	1	40	86.2	99.84	1.2
	Nitrosospira multiformis	3.18	1	53.9	2883	2761	1	1	43	86.4	99.52	0.48
	Nitrosospira briensis	3.21	1	53.3	2958	2907	1	1	44	85	100	0.36
	Nitrosospira lacus	3.26	1	53.6	2967	2875	1	1	44	86.2	99.66	0.24
	Nitrosococcus halophilus	4.08	1	51.6	3912	3708	2	2	44	87.8	99.47	1.18
commamox	Nitrospira inopinata	3.3	1	59.2	3136	3053	1	1	47	88.8	96.82	4.77
