# Supplementary material for: Alternative strategies of nutrient acquisition and energy conservation map to the biogeography of marine ammonia-oxidizing archaea
Source: ISME J. 2020 Jul 7;14(10):2595–609. doi: 10.1038/s41396-020-0710-7 (PMC7490402; doi:10.1038/s41396-020-0710-7)
Supplement: Supplementary file 4 — Table S2 [file 41396_2020_710_MOESM4_ESM.xlsx]

## Sheet: 44 AOA genomes
HCG_ID	Function annotation	Ca. Nitrosocaldus islandicus 3F	Ca. Nitrosarchaeum sp. AC2	Ca. Nitrosotenuis sp. AQ6f	Ca. Nitrosopumilus koreense AR1	Ca. Nitrosopumilus sediminis AR2	Ca. Cenarchaeum symbiosum A	Ca. Nitrosopumilus salarius BD31	Ca. Nitrosarchaeum limnium BG20	Ca. Nitrosopelagicus brevis CN25	Ca. Nitrosotalea okcheonensis CS	Nitrosopumilus piranensis D3C	Ca. Nitrosotenuis sp. DW1	Nitrososphaera viennensis EN76	Ca. Nitrosocosmicus exaquare G61	Ca. Nitrososphaera gargensis Ga9.2	Nitrosopumilus cobalaminigenes HCA1	Nitrosopumilus oxyclinae HCE1	Ca. Cenarchaeum sp. HMK20	Ca. Nitrosopumilus sp. HMK28	Ca. Nitrosopumilus sp. HMK29	Nitrosarchaeum koreense MY1	Ca. Nitrosotenuis chungbukensis MY2	Ca. Nitrocosmicus oleophilus MY3	Ca. Nitrosotenuis uzonensis N4	Nitrosopumilus adriaticus NF5	Ca. Nitrosopumilus zosterae NM25	Ca. Nitrosotalea devanaterra Nd1	Ca. Nitrosotalea sinensis Nd2	Nitrosopumilus sp. Nsub	Ca. Nitrosopumilaceae sp. O23	Nitrosopumilus ureiphilus PS0	Ca. Nitrosotenuis cloacae SAT1	Nitrosopumilus maritimus SCM1	Ca. Nitrosocaldus cavascurensis SCU2	Ca. Nitrosarchaeum limnium SFB1	Ca. Nitrosopumilus koreense SJ	Ca. Nitrosomarinus catalina SPOT01	Ca. Nitrososphaera evergladensis SR1	Ca. Nitrosopumilus sp. ST1	Ca. Nitrosarchaeum sp. ST2	Ca. Nitrosarchaeum sp. ST3	Ca. Nitrosotalea bavarica SbT1	Ca. Nitrosopelagicus brevis U25	Ca. Nitrosocaldus sp. US01	Ca. Nitrosopumilus sp. YT1
HCG413	Ribosomal protein L44E	CRG89_RS00010	DSQ20_09200	NAQ_v2_1829	NKOR_08585	NSED_00610	CENSYa_1999	BD31_I1745	BG20_I0243	T478_1303	NCS_11721	NPIRD3C_0476	DSQ19_01310	NVIE_024270	A4241_v1_1049	Ngar_c00990	C5F47_08280	C5F49_08165	C6988_08660	C6989_03020	C6990_00290	MY1_RS07950	NKMY2_RS03435	NMY3_03730	NITUZ_140154	NADRNF5_0312	GBH34783.1	NDEV_1946	NSIN_20238	gene_944	AAA07O23_00597	C5F50_11525	SU86_004705	Nmar_1579	NCAV_0150	Nlim_1338	NSJ_RS0106035	NMSP_0180	NTE_03120	Ga0078072_101120	Ga0078074_102115	Ga0078073_10218	C0Q33_RS02450	A7X95_04180	Ga0132202_13211	DSN69_04845
HCG572	Vinylacetyl-CoA Delta-isomerase	CRG89_RS00120	DSQ20_01275	NAQ_v2_1211	NKOR_00855	NSED_00835	CENSYa_0022	BD31_I1197	BG20_I0569	T478_1248	NCS_30088	NPIRD3C_0596	DSQ19_09180	NVIE_017160	A4241_v1_1340	Ngar_c34390	C5F47_01015	C5F49_01000	C6988_00630	C6989_03520	C6990_06665	MY1_RS00765	NKMY2_RS00795	NMY3_03315	NITUZ_140140	NADRNF5_2050	GBH35085.1	NDEV_0181	NSIN_10151	gene_1606	AAA07O23_00132	C5F50_01330	SU86_007675	Nmar_0207	NCAV_0127	Nlim_1256	NSJ_RS0106925	NMSP_1505	NTE_00645	Ga0078072_11062	Ga0078074_10019	Ga0078073_11252	C0Q33_RS07180	A7X95_04060	Ga0132202_1049	DSN69_07730
HCG533	protein of unknown function DUF35	CRG89_RS00310	DSQ20_09455	NAQ_v2_1673	NKOR_08870	NSED_08885	CENSYa_1779	BD31_I0977	BG20_I0002	T478_1344	NCS_11761	NPIRD3C_0422	DSQ19_00810	NVIE_020320	A4241_v1_3293	Ngar_c00190	C5F47_08545	C5F49_08430	C6988_10060	C6989_02750	C6990_00575	MY1_RS08205	NKMY2_RS02960	NMY3_00882	NITUZ_140006	NADRNF5_0250	GBH34837.1	NDEV_1983	NSIN_20201	gene_1671	AAA07O23_00713	C5F50_11945	SU86_005395	Nmar_1630	NCAV_0086	Nlim_1391	NSJ_RS0103975	NMSP_1573	NTE_00105	Ga0078072_102913	Ga0078074_100130	Ga0078073_11632	C0Q33_RS02255	A7X95_04375	Ga0132202_10449	DSN69_06295
HCG636	hypothetical protein	CRG89_RS00415	DSQ20_09650	NAQ_v2_1613	NKOR_09020	NSED_09045	CENSYa_1454	BD31_I0388	BG20_I0038	T478_1379	NCS_11790	NPIRD3C_0341	DSQ19_00510	NVIE_027940	A4241_v1_0540	Ngar_c26350	C5F47_08730	C5F49_08610	C6988_05195	C6989_02540	C6990_00950	MY1_RS08380	NKMY2_RS02690	NMY3_00420	NITUZ_60266	NADRNF5_0180	GBH34874.1	NDEV_2010	NSIN_20175	gene_1229	AAA07O23_00782	C5F50_12105	SU86_005675	Nmar_1699	NCAV_0063	Nlim_1422	NSJ_RS0104135	NMSP_1612	NTE_01029	Ga0078072_109513	Ga0078074_10485	Ga0078073_11027	C0Q33_RS06255	A7X95_04530	Ga0132202_1208	DSN69_06240
HCG134	riboflavin synthase, alpha subunit	CRG89_RS00470	DSQ20_09385	NAQ_v2_1708	NKOR_08800	NSED_08750	CENSYa_1754	BD31_I1007	BG20_I1298	T478_1331	NCS_11747	NPIRD3C_0436	DSQ19_00895	NVIE_2243	A4241_v1_1042	Ngar_c32680	C5F47_08475	C5F49_08360	C6988_09980	C6989_02820	C6990_00495	MY1_RS08135	NKMY2_RS03040	NMY3_03738	NITUZ_140106	NADRNF5_0267	GBH34821.1	NDEV_1971	NSIN_20214	gene_1657	AAA07O23_00702	C5F50_11740	SU86_005155	Nmar_1617	NCAV_0052	Nlim_1376	NSJ_RS0103895	NMSP_1558	NTE_03551	Ga0078072_100617	Ga0078074_101324	Ga0078073_107814	C0Q33_RS02315	A7X95_04315	Ga0132202_11214	DSN69_03975
HCG279	6,7-dimethyl-8-ribityllumazine synthase	CRG89_RS00480	DSQ20_09375	NAQ_v2_1710	NKOR_08790	NSED_08740	CENSYa_1756	BD31_I1009	BG20_I1300	T478_1329	NCS_11745	NPIRD3C_0438	DSQ19_00905	NVIE_2245	A4241_v1_1040	Ngar_c32650	C5F47_08465	C5F49_08350	C6988_09970	C6989_02830	C6990_00485	MY1_RS08125	NKMY2_RS03050	NMY3_03740	NITUZ_140108	NADRNF5_0269	GBH34819.1	NDEV_1969	NSIN_20216	gene_1655	AAA07O23_00700	C5F50_11730	SU86_005145	Nmar_1615	NCAV_0050	Nlim_1374	NSJ_RS0103885	NMSP_1556	NTE_03548	Ga0078072_100615	Ga0078074_101326	Ga0078073_107812	C0Q33_RS02325	A7X95_04305	Ga0132202_11216	DSN69_03985
HCG406	Proteasome endopeptidase complex	CRG89_RS00585	DSQ20_09800	NAQ_v2_1463	NKOR_09175	NSED_09200	CENSYa_1546	BD31_I0350	BG20_I0072	T478_1439	NCS_11815	NPIRD3C_0178	DSQ19_00075	NVIE_0762	A4241_v1_3342	Ngar_c14720	C5F47_08915	C5F49_08760	C6988_05050	C6989_01780	C6990_01100	MY1_RS08530	NKMY2_RS02220	NMY3_00825	NITUZ_60180	NADRNF5_0143	GBH34907.1	NDEV_2035	NSIN_20150	gene_1264	AAA07O23_01105	C5F50_12255	SU86_006325	Nmar_1728	NCAV_0030	Nlim_1452	NSJ_RS0104300	NMSP_1646	NTE_02325	Ga0078072_100226	Ga0078074_100233	Ga0078073_101834	C0Q33_RS06380	A7X95_04800	Ga0132202_12036	DSN69_08590
HCG639	Protein of unknown function DUF1621	CRG89_RS00595	DSQ20_09790	NAQ_v2_1483	NKOR_09165	NSED_09190	CENSYa_1495	BD31_I0351	BG20_I0071	T478_1438	NCS_11813	NPIRD3C_0176	DSQ19_00060	NVIE_000440	A4241_v1_2494	Ngar_c23510	C5F47_08905	C5F49_08750	C6988_05060	C6989_01770	C6990_01090	MY1_RS08520	NKMY2_RS02205	NMY3_01921	NITUZ_60176	NADRNF5_0145	GBH34905.1	NDEV_2033	NSIN_20152	gene_1262	AAA07O23_01107	C5F50_12245	SU86_006295	Nmar_1726	NCAV_0028	Nlim_1450	NSJ_RS0104290	NMSP_1644	NTE_01416	Ga0078072_100224	Ga0078074_100231	Ga0078073_101831	C0Q33_RS06370	A7X95_04790	Ga0132202_12034	DSN69_01110
HCG516	3-methyl-2-oxobutanoate hydroxymethyltransferase	CRG89_RS00620	DSQ20_09760	NAQ_v2_1587	NKOR_09135	NSED_09160	CENSYa_1500	BD31_I0359	BG20_I0061	T478_1433	NCS_11808	NPIRD3C_0169	DSQ19_00395	NVIE_011910	A4241_v1_2547	Ngar_c11040	C5F47_08840	C5F49_08720	C6988_05085	C6989_01735	C6990_01060	MY1_RS08490	NKMY2_RS02570	NMY3_01866	NITUZ_60242	NADRNF5_0152	GBH34898.1	NDEV_2029	NSIN_20156	gene_1253	AAA07O23_01123	C5F50_12215	SU86_005790	Nmar_1720	NCAV_0023	Nlim_1444	NSJ_RS0104255	NMSP_1636	NTE_02601	Ga0078072_100217	Ga0078074_100224	Ga0078073_101824	C0Q33_RS06345	A7X95_04770	Ga0132202_12029	DSN69_01140
HCG515	Protein of unknown function DUF137	CRG89_RS00625	DSQ20_09755	NAQ_v2_1588	NKOR_09130	NSED_09155	CENSYa_1501	BD31_I0361	BG20_I0060	T478_1432	NCS_11807	NPIRD3C_0168	DSQ19_00400	NVIE_011900	A4241_v1_2548	Ngar_c11050	C5F47_08835	C5F49_08715	C6988_05085	C6989_01730	C6990_01055	MY1_RS08485	NKMY2_RS02575	NMY3_01865	NITUZ_60243	NADRNF5_0153	GBH34897.1	NDEV_2028	NSIN_20157	gene_1252	AAA07O23_01124	C5F50_12210	SU86_005785	Nmar_1719	NCAV_0022	Nlim_1443	NSJ_RS0104250	NMSP_1635	NTE_02600	Ga0078072_100216	Ga0078074_100223	Ga0078073_101823	C0Q33_RS06340	A7X95_04765	Ga0132202_12028	DSN69_01145
HCG514	GHMP kinase	CRG89_RS00630	DSQ20_09750	NAQ_v2_1589	NKOR_09125	NSED_09150	CENSYa_1502	BD31_I0362	BG20_I0059	T478_1431	NCS_11806	NPIRD3C_0167	DSQ19_00405	NVIE_011890	A4241_v1_2549	Ngar_c11060	C5F47_08830	C5F49_08710	C6988_05095	C6989_01725	C6990_01050	MY1_RS08480	NKMY2_RS02580	NMY3_01864	NITUZ_60244	NADRNF5_0154	GBH34896.1	NDEV_2027	NSIN_20158	gene_1251	AAA07O23_01125	C5F50_12205	SU86_005780	Nmar_1718	NCAV_0021	Nlim_1442	NSJ_RS0104245	NMSP_1634	NTE_02599	Ga0078072_100215	Ga0078074_100222	Ga0078073_101822	C0Q33_RS06335	A7X95_04760	Ga0132202_12027	DSN69_01150
HCG595	hypothetical protein	CRG89_RS01040	DSQ20_07445	NAQ_v2_0197	NKOR_06795	NSED_06775	CENSYa_0502	BD31_I1463	BG20_I1792	T478_0522	NCS_10742	NPIRD3C_0915	DSQ19_06730	NVIE_010520	A4241_v1_1781	Ngar_c12940	C5F47_06610	C5F49_06525	C6988_02400	C6989_05230	C6990_05600	MY1_RS06275	NKMY2_RS08595	NMY3_02727	NITUZ_40098	NADRNF5_0736	GBH34033.1	NDEV_0902	NSIN_30312	gene_722	AAA07O23_00803	C5F50_09130	SU86_000220	Nmar_1190	NCAV_1727	Nlim_0901	NSJ_RS0101440	NMSP_0468	NTE_02408	Ga0078072_103218	Ga0078074_11254	Ga0078073_103013	C0Q33_RS03040	A7X95_00440	Ga0132202_11824	DSN69_00260
HCG179	alkyl hydroperoxide reductase/ Thiol specific antioxidant/ Mal allergen	CRG89_RS01600	DSQ20_01615	NAQ_v2_1887	NKOR_01220	NSED_01275	CENSYa_1663	BD31_I0538	BG20_I0537	T478_1173	NCS_11609	NPIRD3C_0665	DSQ19_08775	NVIE_013750	A4241_v1_2475	Ngar_c01910	C5F47_01470	C5F49_01465	C6988_03050	C6989_03910	C6990_07090	MY1_RS01090	NKMY2_RS00425	NMY3_01941	NITUZ_40439	NADRNF5_1975	GBH33847.1	NDEV_1832	NSIN_20348	gene_102	AAA07O23_00114	C5F50_01820	SU86_008045	Nmar_0275	NCAV_1609	Nlim_1192	NSJ_RS0107130	NMSP_1435	NTE_02777	Ga0078072_100418	Ga0078074_10536	Ga0078073_100740	C0Q33_RS06835	A7X95_03690	Ga0132202_1262	DSN69_06210
HCG178	biotin/lipoyl attachment domain-containing protein	CRG89_RS01605	DSQ20_01610	NAQ_v2_1886	NKOR_01215	NSED_01270	CENSYa_1662	BD31_I0537	BG20_I0536	T478_1174	NCS_11611	NPIRD3C_0664	DSQ19_08780	NVIE_013720	A4241_v1_2476	Ngar_c01890	C5F47_01465	C5F49_01460	C6988_03055	C6989_03905	C6990_07085	MY1_RS01085	NKMY2_RS00430	NMY3_01940	NITUZ_40440	NADRNF5_1976	GBH33848.1	NDEV_1833	NSIN_20346	gene_1167	AAA07O23_00115	C5F50_01815	SU86_008040	Nmar_0274	NCAV_1608	Nlim_1193	NSJ_RS0107125	NMSP_1436	NTE_02774	Ga0078072_100419	Ga0078074_10535	Ga0078073_100741	C0Q33_RS06840	A7X95_03695	Ga0132202_1263	DSN69_06215
HCG699	hypothetical protein	CRG89_RS01700	DSQ20_01040	NAQ_v2_1293	NKOR_00705	NSED_00385	CENSYa_1979	BD31_I1970	BG20_I0262	T478_0209	NCS_30055	NPIRD3C_0529	DSQ19_09485	NVIE_027520	A4241_v1_2907	Ngar_c25620	C5F47_00880	C5F49_00875	C6988_00805	C6989_03205	C6990_06515	MY1_RS00620	NKMY2_RS01045	NMY3_01256	NITUZ_40608	NADRNF5_2098	GBH35123.1	NDEV_0160	NSIN_10173	gene_1625	AAA07O23_00647	C5F50_01030	SU86_007190	Nmar_0182	NCAV_1587	Nlim_1320	NSJ_RS0106770	NMSP_1526	NTE_00988	Ga0078072_100323	Ga0078074_10047	Ga0078073_10043	C0Q33_RS07310	A7X95_06115	Ga0132202_12624	DSN69_02380
HCG769	cytochrome c oxidase subunit II	CRG89_RS01705	DSQ20_01045	NAQ_v2_1292	NKOR_00710	NSED_00390	CENSYa_1980	BD31_I1969	BG20_I0263	T478_0210	NCS_30056	NPIRD3C_0530	DSQ19_09480	NVIE_027530	A4241_v1_2906	Ngar_c25630	C5F47_00885	C5F49_00880	C6988_00800	C6989_03210	C6990_06520	MY1_RS00625	NKMY2_RS01040	NMY3_01257	NITUZ_40607	NADRNF5_2097	GBH35122.1	NDEV_0161	NSIN_10172	gene_1624	AAA07O23_00646	C5F50_01035	SU86_007195	Nmar_0183	NCAV_1586	Nlim_1319	NSJ_RS0106775	NMSP_1525	NTE_00989	Ga0078072_100324	Ga0078074_10046	Ga0078073_10042	C0Q33_RS07305	A7X95_06120	Ga0132202_12625	DSN69_02375
HCG354	prefoldin, alpha subunit	CRG89_RS01830	DSQ20_02210	NAQ_v2_1056	NKOR_01945	NSED_01905	CENSYa_0332	BD31_I2029	BG20_I2280	T478_1120	NCS_30336	NPIRD3C_1972	DSQ19_02070	NVIE_030090	A4241_v1_1342	Ngar_c24370	C5F47_02020	C5F49_02080	C6988_04370	C6989_05570	C6990_07900	MY1_RS01675	NKMY2_RS04225	NMY3_03313	NITUZ_140310	NADRNF5_1784	GBH33729.1	NDEV_0342	NSIN_10022	gene_1063	AAA07O23_00067	C5F50_02820	SU86_004065	Nmar_0395	NCAV_1562	Nlim_1706	NSJ_RS0107940	NMSP_1330	NTE_01291	Ga0078072_10982	Ga0078074_10922	Ga0078073_11591	C0Q33_RS03725	A7X95_03440	Ga0132202_12728	DSN69_08710
HCG291	RNA polymerase Rpb5	CRG89_RS02150	DSQ20_02000	NAQ_v2_1094	NKOR_01585	NSED_01665	CENSYa_1568	BD31_I2091	BG20_I1470	T478_0273	NCS_30307	NPIRD3C_0750	DSQ19_01895	NVIE_013520	A4241_v1_2489	Ngar_c01540	C5F47_01835	C5F49_01830	C6988_04035	C6989_04320	C6990_07450	MY1_RS01470	NKMY2_RS04045	NMY3_01927	NITUZ_140278	NADRNF5_1906	GBH33781.1	NDEV_0311	NSIN_10054	gene_1095	AAA07O23_00854	C5F50_02445	SU86_004225	Nmar_0346	NCAV_1496	Nlim_1104	NSJ_RS0107530	NMSP_1362	NTE_02751	Ga0078072_103723	Ga0078074_102020	Ga0078073_10337	C0Q33_RS03580	A7X95_06440	Ga0132202_12378	DSN69_05795
HCG300	N-acetyl-ornithine/N-acetyl-lysine deacetylase	CRG89_RS02535	DSQ20_07945	NAQ_v2_0108	NKOR_07315	NSED_07190	CENSYa_0125	BD31_I1270	BG20_I0402	T478_1051	NCS_11364	NPIRD3C_0828	DSQ19_03185	NVIE_002650	A4241_v1_2253	Ngar_c14550	C5F47_06980	C5F49_06990	C6988_02005	C6989_04765	C6990_09190	MY1_RS06760	NKMY2_RS05270	NMY3_02229	NITUZ_40183	NADRNF5_0660	GBH34155.1	NDEV_1631	NSIN_20608	gene_799	AAA07O23_00566	C5F50_09745	SU86_009040	Nmar_1296	NCAV_1408	Nlim_1031	NSJ_RS0101975	NMSP_0392	NTE_01581	Ga0078072_10723	Ga0078074_106310	Ga0078073_100626	C0Q33_RS00225	A7X95_03095	Ga0132202_12358	DSN69_04150
HCG455	hypothetical protein	CRG89_RS02675	DSQ20_01300	NAQ_v2_1190	NKOR_00880	NSED_00865	CENSYa_0027	BD31_I1190	BG20_I0564	T478_1243	NCS_30095	NPIRD3C_0601	DSQ19_09110	NVIE_022590	A4241_v1_0456	Ngar_c32090	C5F47_01050	C5F49_01035	C6988_00605	C6989_03550	C6990_06690	MY1_RS00790	NKMY2_RS00760	NMY3_00504	NITUZ_40503	NADRNF5_2045	GBH35079.1	NDEV_0187	NSIN_10145	gene_1601	AAA07O23_00137	C5F50_01355	SU86_007740	Nmar_0211	NCAV_1380	Nlim_1251	NSJ_RS0106955	NMSP_1500	NTE_03299	Ga0078072_11183	Ga0078074_10013	Ga0078073_10443	C0Q33_RS07150	A7X95_04035	Ga0132202_11925	DSN69_00780
HCG609	Hydroxymethylglutaryl-CoA synthase	CRG89_RS02810	DSQ20_04965	NAQ_v2_0575	NKOR_04550	NSED_04555	CENSYa_0977	BD31_I1212	BG20_I1576	T478_0729	NCS_10604	NPIRD3C_1374	DSQ19_04840	NVIE_000050	A4241_v1_1821	Ngar_c24080	C5F47_04755	C5F49_04665	C6988_06095	C6989_09360	C6990_03820	MY1_RS04275	NKMY2_RS06840	NMY3_02631	NITUZ_30279	NADRNF5_1243	GBH33214.1	NDEV_1049	NSIN_30218	gene_1492	AAA07O23_01370	C5F50_06220	SU86_002000	Nmar_0828	NCAV_1353	Nlim_0425	NSJ_RS0102780	NMSP_0787	NTE_01316	Ga0078072_11155	Ga0078074_103410	Ga0078073_10201	C0Q33_RS08945	A7X95_01515	Ga0132202_117119	DSN69_07635
HCG367	formyl transferase domain protein	CRG89_RS02945	DSQ20_01350	NAQ_v2_1177	NKOR_00955	NSED_00940	CENSYa_0039	BD31_I1176	BG20_I0555	T478_1235	NCS_11669	NPIRD3C_0614	DSQ19_09035	NVIE_008750	A4241_v1_2780	Ngar_c22670	C5F47_01100	C5F49_01085	C6988_03475	C6989_03625	C6990_06765	MY1_RS00835	NKMY2_RS00685	NMY3_01456	NITUZ_140179	NADRNF5_2037	GBH35061.1	NDEV_1893	NSIN_20300	gene_1594	AAA07O23_00145	C5F50_01420	SU86_007785	Nmar_0223	NCAV_1321	Nlim_1244	NSJ_RS0107030	NMSP_1492	NTE_02159	Ga0078072_10359	Ga0078074_10182	Ga0078073_104411	C0Q33_RS07105	A7X95_04000	Ga0132202_1237	DSN69_00735
HCG298	N-acetyl-gamma-glutamyl-phosphate reductase	CRG89_RS03295	DSQ20_07910	NAQ_v2_0115	NKOR_07275	NSED_07155	CENSYa_1203	BD31_I1263	BG20_I0409	T478_1044	NCS_11357	NPIRD3C_0835	DSQ19_03220	NVIE_016490	A4241_v1_2260	Ngar_c29960	C5F47_06945	C5F49_06955	C6988_02040	C6989_04800	C6990_09155	MY1_RS06725	NKMY2_RS05305	NMY3_02222	NITUZ_40176	NADRNF5_0667	GBH34148.1	NDEV_1624	NSIN_20615	gene_792	AAA07O23_00559	C5F50_09710	SU86_009075	Nmar_1289	NCAV_1251	Nlim_1024	NSJ_RS0101940	NMSP_0399	NTE_00734	Ga0078072_10915	Ga0078074_10085	Ga0078073_100619	C0Q33_RS00190	A7X95_03060	Ga0132202_10714	DSN69_06180
HCG61	phosphoribosylformylglycinamidine cyclo-ligase	CRG89_RS03330	DSQ20_03175	NAQ_v2_0857	NKOR_03035	NSED_03060	CENSYa_1151	BD31_I2078	BG20_I0923	T478_1006	NCS_11190	NPIRD3C_1680	DSQ19_03415	NVIE_014650	G61:	Ngar_c03730	C5F47_06180	C5F49_05935	C6988_07730	C6989_07445	C6990_08965	MY1_RS02690	NKMY2_RS05495	NMY3_02547	NITUZ_30039	NADRNF5_1580	GBH33507.1	NDEV_0666	NSIN_40180	gene_345	AAA07O23_01136	C5F50_04435	SU86_003175	Nmar_0582	NCAV_1240	Nlim_0157	NSJ_RS0109270	NMSP_1089	NTE_02880	Ga0078072_100931	Ga0078074_10195	Ga0078073_100920	C0Q33_RS04820	A7X95_02875	Ga0132202_11027	DSN69_02725
HCG326	Phosphoglycerate mutase	CRG89_RS03420	DSQ20_02990	NAQ_v2_0903	NKOR_02775	NSED_02705	CENSYa_0431	BD31_I1674	BG20_I1762	T478_1093	NCS_10114	NPIRD3C_1739	DSQ19_02750	NVIE_006920	A4241_v1_2129	Ngar_c15320	C5F47_02755	C5F49_02935	C6988_08050	C6989_06445	C6990_08700	MY1_RS02505	NKMY2_RS04935	NMY3_02353	NITUZ_10069	NADRNF5_1644	GBH33570.1	NDEV_0528	NSIN_80028	gene_391	AAA07O23_00261	C5F50_04130	SU86_003400	Nmar_0537	NCAV_1222	Nlim_0118	NSJ_RS0109830	NMSP_1136	NTE_02050	Ga0078072_10517	Ga0078074_102811	Ga0078073_102811	C0Q33_RS04515	A7X95_03305	Ga0132202_1058	DSN69_00935
HCG748	Translation initiation factor IF2/IF5	CRG89_RS03870	DSQ20_08325	NAQ_v2_0019	NKOR_07785	NSED_07755	CENSYa_0828	BD31_I1516	BG20_I1196	T478_0364	NCS_11444	NPIRD3C_2073	DSQ19_07965	NVIE_023960	A4241_v1_0466	Ngar_c30420	C5F47_07500	C5F49_07380	C6988_01595	C6989_00360	C6990_10105	MY1_RS07205	NKMY2_RS09825	NMY3_00494	NITUZ_40280	NADRNF5_0468	GBH34299.1	NDEV_1701	NSIN_20522	gene_859	AAA07O23_00193	C5F50_10695	SU86_008630	Nmar_1412	NCAV_1115	Nlim_1789	NSJ_RS0105135	NMSP_0333	NTE_03154	Ga0078072_102813	Ga0078074_103615	Ga0078073_100244	C0Q33_RS00635	A7X95_06875	Ga0132202_10321	DSN69_00960
HCG605	methionine aminopeptidase, type II	CRG89_RS04070	DSQ20_03245	NAQ_v2_0836	NKOR_03140	NSED_03150	CENSYa_1231	BD31_I1292	BG20_I0935	T478_0994	NCS_11164	NPIRD3C_1654	DSQ19_03500	NVIE_007810	A4241_v1_0489	Ngar_c21230	C5F47_06100	C5F49_05860	C6988_07645	C6989_07320	C6990_09060	MY1_RS02760	NKMY2_RS05580	NMY3_00472	NITUZ_30054	NADRNF5_1558	GBH33485.1	NDEV_0686	NSIN_40162	gene_468	AAA07O23_01151	C5F50_04530	SU86_003105	Nmar_0601	NCAV_1074	Nlim_0169	NSJ_RS0109390	NMSP_1073	NTE_02290	Ga0078072_10098	Ga0078074_10512	Ga0078073_10093	C0Q33_RS04895	A7X95_02810	Ga0132202_117114	DSN69_02415
HCG761	hypothetical protein	CRG89_RS04465	DSQ20_02340	NAQ_v2_1034	NKOR_02080	NSED_02175	CENSYa_0307	BD31_I1079	BG20_I1134	T478_1098	NCS_30390	NPIRD3C_1944	DSQ19_02185	NVIE_029730	A4241_v1_2804	Ngar_c24570	C5F47_02155	C5F49_02205	C6988_04495	C6989_05695	C6990_08050	MY1_RS01805	NKMY2_RS04335	NMY3_01431	NITUZ_140333	NADRNF5_1757	GBH33689.1	NDEV_0374	NSIN_100050	gene_1040	AAA07O23_00043	C5F50_03050	SU86_003955	Nmar_0418	NCAV_0975	Nlim_1679	NSJ_RS0108075	NMSP_1308	NTE_01257	Ga0078072_103910	Ga0078074_101421	Ga0078073_10408	C0Q33_RS03855	A7X95_03335	Ga0132202_10176	DSN69_06840
HCG538	Transcription factor CBF/NF-Y/histone domain protein	CRG89_RS04625	DSQ20_08410	NAQ_v2_2051	NKOR_07885	NSED_07850	CENSYa_0055	BD31_I1599	BG20_I1215	T478_0345	NCS_11471	NPIRD3C_2098	DSQ19_08055	NVIE_010150	A4241_v1_1325	Ngar_c20780	C5F47_07590	C5F49_07470	C6988_01455	C6989_00465	C6990_10015	MY1_RS07290	NKMY2_RS09920	NMY3_03330	NITUZ_40303	NADRNF5_0447	GBH34317.1	NDEV_1728	NSIN_20495	gene_878	AAA07O23_00173	C5F50_10785	SU86_008545	Nmar_1432	NCAV_0940	Nlim_1809	NSJ_RS0105240	NMSP_0314	NTE_02374	Ga0078072_109410	Ga0078074_10589	Ga0078073_100224	C0Q33_RS00725	A7X95_06785	Ga0132202_11427	DSN69_01050
HCG539	TatD-related deoxyribonuclease	CRG89_RS04630	DSQ20_08405	NAQ_v2_0001	NKOR_07880	NSED_07845	CENSYa_0054	BD31_I1600	BG20_I1214	T478_0346	NCS_11470	NPIRD3C_2097	DSQ19_08050	NVIE_010160	A4241_v1_1326	Ngar_c20770	C5F47_07585	C5F49_07465	C6988_01460	C6989_00460	C6990_10020	MY1_RS07285	NKMY2_RS09915	NMY3_03329	NITUZ_40302	NADRNF5_0448	GBH34316.1	NDEV_1727	NSIN_20496	gene_877	AAA07O23_00174	C5F50_10780	SU86_008550	Nmar_1431	NCAV_0939	Nlim_1808	NSJ_RS0105235	NMSP_0315	NTE_02375	Ga0078072_10949	Ga0078074_105810	Ga0078073_100225	C0Q33_RS00720	A7X95_06790	Ga0132202_11426	DSN69_01045
HCG543	Adenylosuccinate synthase	CRG89_RS04645	DSQ20_08360	NAQ_v2_0011	NKOR_07825	NSED_07795	CENSYa_1463	BD31_I1524	BG20_I1204	T478_0356	NCS_11458	NPIRD3C_2081	DSQ19_08000	NVIE_017070	A4241_v1_1302	Ngar_c34310	C5F47_07535	C5F49_07415	C6988_01560	C6989_00395	C6990_10070	MY1_RS07240	NKMY2_RS09865	NMY3_03355	NITUZ_40287	NADRNF5_0459	GBH34306.1	NDEV_1714	NSIN_20510	gene_867	AAA07O23_00185	C5F50_10730	SU86_008595	Nmar_1420	NCAV_0935	Nlim_1797	NSJ_RS0105175	NMSP_0325	NTE_00656	Ga0078072_102821	Ga0078074_10366	Ga0078073_100236	C0Q33_RS00670	A7X95_06840	Ga0132202_11425	DSN69_00995
HCG544	hypothetical protein	CRG89_RS04665	DSQ20_08355	NAQ_v2_0012	NKOR_07820	NSED_07790	CENSYa_1467	BD31_I1523	BG20_I1203	T478_0357	NCS_11457	NPIRD3C_2080	DSQ19_07995	NVIE_017090	A4241_v1_1317	Ngar_c34330	C5F47_07530	C5F49_07410	C6988_01565	C6989_00390	C6990_10075	MY1_RS07235	NKMY2_RS09860	NMY3_03340	NITUZ_40286	NADRNF5_0460	GBH34305.1	NDEV_1713	NSIN_20511	gene_866	AAA07O23_00186	C5F50_10725	SU86_008600	Nmar_1419	NCAV_0930	Nlim_1796	NSJ_RS0105170	NMSP_0326	NTE_00654	Ga0078072_102820	Ga0078074_10367	Ga0078073_100237	C0Q33_RS00665	A7X95_06845	Ga0132202_11421	DSN69_00990
HCG660	orotidine 5'-phosphate decarboxylase	CRG89_RS04670	DSQ20_08350	NAQ_v2_0013	NKOR_07815	NSED_07785	CENSYa_1468	BD31_I1521	BG20_I1201	T478_0359	NCS_11456	NPIRD3C_2079	DSQ19_07990	NVIE_017100	A4241_v1_1318	Ngar_c34340	C5F47_07525	C5F49_07405	C6988_01570	C6989_00385	C6990_10080	MY1_RS07230	NKMY2_RS09855	NMY3_03339	NITUZ_40285	NADRNF5_0461	GBH34304.1	NDEV_1712	NSIN_20512	gene_865	AAA07O23_00187	C5F50_10720	SU86_008605	Nmar_1418	NCAV_0929	Nlim_1795	NSJ_RS0105165	NMSP_0327	NTE_00653	Ga0078072_102819	Ga0078074_10368	Ga0078073_100238	C0Q33_RS00660	A7X95_06850	Ga0132202_11420	DSN69_00985
HCG545	NUDIX hydrolase	CRG89_RS04675	DSQ20_08345	NAQ_v2_0014	NKOR_07810	NSED_07780	CENSYa_1469	BD31_I1522	BG20_I1202	T478_0358	NCS_11455	NPIRD3C_2078	DSQ19_07985	NVIE_017110	A4241_v1_1309	Ngar_c34350	C5F47_07520	C5F49_07400	C6988_01575	C6989_00380	C6990_10085	MY1_RS07225	NKMY2_RS09850	NMY3_03349	NITUZ_40284	NADRNF5_0462	GBH34303.1	NDEV_1711	NSIN_20513	gene_864	AAA07O23_00188	C5F50_10715	SU86_008610	Nmar_1417	NCAV_0928	Nlim_1794	NSJ_RS0105160	NMSP_0328	NTE_00652	Ga0078072_102818	Ga0078074_10369	Ga0078073_100239	C0Q33_RS00655	A7X95_06855	Ga0132202_11419	DSN69_00980
HCG542	hypothetical protein	CRG89_RS04685	DSQ20_08365	NAQ_v2_0010	NKOR_07830	NSED_07800	CENSYa_1462	BD31_I1526	BG20_I1206	T478_0354	NCS_11459	NPIRD3C_2082	DSQ19_08005	NVIE_017060	A4241_v1_1303	Ngar_c34300	C5F47_07540	C5F49_07420	C6988_01555	C6989_00400	C6990_10065	MY1_RS07245	NKMY2_RS09870	NMY3_03354	NITUZ_40288	NADRNF5_0458	GBH34307.1	NDEV_1715	NSIN_20507	gene_868	AAA07O23_00184	C5F50_10735	SU86_008590	Nmar_1421	NCAV_0926	Nlim_1798	NSJ_RS0105180	NMSP_0324	NTE_00657	Ga0078072_102822	Ga0078074_10365	Ga0078073_100235	C0Q33_RS00675	A7X95_06835	Ga0132202_11417	DSN69_01000
HCG540	THUMP domain protein	CRG89_RS04710	DSQ20_08390	NAQ_v2_0004	NKOR_07865	NSED_07830	CENSYa_1384	BD31_I1602	BG20_I1212	T478_0348	NCS_11467	NPIRD3C_2094	DSQ19_08035	NVIE_010190	A4241_v1_1536	Ngar_c20730	C5F47_07570	C5F49_07450	C6988_01475	C6989_00445	C6990_10035	MY1_RS07270	NKMY2_RS09900	NMY3_03125	NITUZ_40294	NADRNF5_0451	GBH34313.1	NDEV_1724	NSIN_20499	gene_874	AAA07O23_00177	C5F50_10765	SU86_008565	Nmar_1428	NCAV_0919	Nlim_1805	NSJ_RS0105220	NMSP_0318	NTE_02378	Ga0078072_10946	Ga0078074_105813	Ga0078073_100228	C0Q33_RS00705	A7X95_06805	Ga0132202_11411	DSN69_01030
HCG418	thiamineS protein	CRG89_RS04720	DSQ20_08395	NAQ_v2_0003	NKOR_07870	NSED_07835	CENSYa_1383	BD31_I1603	BG20_I1211	T478_0349	NCS_11468	NPIRD3C_2095	DSQ19_08040	NVIE_010180	A4241_v1_1328	Ngar_c20750	C5F47_07575	C5F49_07455	C6988_01470	C6989_00450	C6990_10030	MY1_RS07275	NKMY2_RS09905	NMY3_03327	NITUZ_40295	NADRNF5_0450	GBH34314.1	NDEV_1725	NSIN_20498	gene_875	AAA07O23_00176	C5F50_10770	SU86_008560	Nmar_1429	NCAV_0917	Nlim_1806	NSJ_RS0105225	NMSP_0317	NTE_02377	Ga0078072_10947	Ga0078074_105812	Ga0078073_100227	C0Q33_RS00710	A7X95_06800	Ga0132202_1149	DSN69_01035
HCG564	ribosomal protein L16	CRG89_RS04785	DSQ20_02525	NAQ_v2_0997	NKOR_02235	NSED_02325	CENSYa_1135	BD31_I1720	BG20_I0733	T478_0426	NCS_10002	NPIRD3C_1910	DSQ19_02365	NVIE_003540	A4241_v1_1626	Ngar_c18610	C5F47_02375	C5F49_02420	C6988_04680	C6989_05860	C6990_08215	MY1_RS01990	NKMY2_RS04510	NMY3_02992	NITUZ_140369	NADRNF5_1724	GBH33657.1	NDEV_0421	NSIN_100018	gene_1011	AAA07O23_00015	C5F50_03245	SU86_003755	Nmar_0449	NCAV_0900	Nlim_1627	NSJ_RS0108230	NMSP_1276	NTE_01680	Ga0078072_113110	Ga0078074_11056	Ga0078073_101126	C0Q33_RS04020	A7X95_07180	Ga0132202_1029	DSN69_05675
HCG565	tRNA intron endonuclease	CRG89_RS04790	DSQ20_02530	NAQ_v2_0996	NKOR_02240	NSED_02330	CENSYa_1136	BD31_I1718	BG20_I0736	T478_0428	NCS_10003	NPIRD3C_1909	DSQ19_02370	NVIE_0359	A4241_v1_1625	Ngar_c18600	C5F47_02380	C5F49_02425	C6988_04685	C6989_05865	C6990_08220	MY1_RS01995	NKMY2_RS04515	NMY3_02993	NITUZ_140370	NADRNF5_1723	GBH33656.1	NDEV_0422	NSIN_100016	gene_1010	AAA07O23_00014	C5F50_03250	SU86_003750	Nmar_0450	NCAV_0899	Nlim_1626	NSJ_RS0108235	NMSP_1275	NTE_01681	Ga0078072_11319	Ga0078074_11057	Ga0078073_101127	C0Q33_RS04025	A7X95_07185	Ga0132202_10210	DSN69_05670
HCG294	Protein of unknown function UPF0147	CRG89_RS04825	DSQ20_01785	NAQ_v2_1133	NKOR_01385	NSED_01480	CENSYa_1620	BD31_I1331	BG20_I2006	T478_0232	NCS_30270	NPIRD3C_0709	DSQ19_01690	NVIE_006610	A4241_v1_2148	Ngar_c15550	C5F47_01645	C5F49_01640	C6988_08845	C6989_04110	C6990_07260	MY1_RS01260	NKMY2_RS03840	NMY3_02335	NITUZ_140240	NADRNF5_1945	GBH33817.1	NDEV_0274	NSIN_10090	gene_1134	AAA07O23_00503	C5F50_02245	SU86_004425	Nmar_0307	NCAV_0890	Nlim_1159	NSJ_RS0107320	NMSP_1401	NTE_02015	Ga0078072_10433	Ga0078074_100520	Ga0078073_11064	C0Q33_RS03395	A7X95_06230	Ga0132202_10215	DSN69_00090
HCG598	KOW domain protein	CRG89_RS05160	DSQ20_05135	NAQ_v2_0600	NKOR_04400	NSED_04435	CENSYa_0868	BD31_I2119	BG20_I1611	T478_0707	NCS_10684	NPIRD3C_1422	DSQ19_04670	NVIE_005020	A4241_v1_2178	Ngar_c17400	C5F47_04895	C5F49_04795	C6988_06225	C6989_09580	C6990_03945	MY1_RS04105	NKMY2_RS06690	NMY3_02304	NITUZ_30257	NADRNF5_1272	GBH33240.1	NDEV_0939	NSIN_30278	gene_1463	AAA07O23_01390	C5F50_06085	SU86_002115	Nmar_0799	NCAV_0821	Nlim_0400	NSJ_RS0102620	NMSP_0755	NTE_01826	Ga0078072_101520	Ga0078074_103432	Ga0078073_101011	C0Q33_RS08075	A7X95_01405	Ga0132202_111129	DSN69_05065
HCG349	Ribosomal protein S4E, central domain protein	CRG89_RS05165	DSQ20_05140	NAQ_v2_0599	NKOR_04395	NSED_04430	CENSYa_0869	BD31_I1949	BG20_I1610	T478_0706	NCS_10683	NPIRD3C_1423	DSQ19_04675	NVIE_005010	A4241_v1_2177	Ngar_c17410	C5F47_04900	C5F49_04800	C6988_06230	C6989_09585	C6990_03950	MY1_RS04100	NKMY2_RS06695	NMY3_02305	NITUZ_30258	NADRNF5_1273	GBH33241.1	NDEV_0940	NSIN_30277	gene_1462	AAA07O23_01391	C5F50_06080	SU86_002110	Nmar_0798	NCAV_0820	Nlim_0399	NSJ_RS0102615	NMSP_0754	NTE_01825	Ga0078072_101521	Ga0078074_103433	Ga0078073_101010	C0Q33_RS08080	A7X95_01400	Ga0132202_111128	DSN69_05060
HCG350	ribosomal protein S8	CRG89_RS05180	DSQ20_05155	NAQ_v2_0596	NKOR_04380	NSED_04415	CENSYa_0872	BD31_I1946	BG20_I1103	T478_0703	NCS_10680	NPIRD3C_1426	DSQ19_04690	NVIE_004990	A4241_v1_2175	Ngar_c17440	C5F47_04915	C5F49_04815	C6988_06245	C6989_09600	C6990_03965	MY1_RS04085	NKMY2_RS06710	NMY3_02307	NITUZ_30261	NADRNF5_1276	GBH33243.1	NDEV_0943	NSIN_30274	gene_1460	AAA07O23_01394	C5F50_06065	SU86_002095	Nmar_0795	NCAV_0817	Nlim_0396	NSJ_RS0102600	NMSP_0751	NTE_01822	Ga0078072_101523	Ga0078074_103436	Ga0078073_10107	C0Q33_RS08095	A7X95_01385	Ga0132202_111125	DSN69_05045
HCG208	ribosomal protein L6	CRG89_RS05185	DSQ20_05160	NAQ_v2_0595	NKOR_04375	NSED_04410	CENSYa_0873	BD31_I1945	BG20_I1102	T478_0702	NCS_10679	NPIRD3C_1427	DSQ19_04695	NVIE_004980	A4241_v1_2174	Ngar_c17450	C5F47_04920	C5F49_04820	C6988_06250	C6989_09605	C6990_03970	MY1_RS04080	NKMY2_RS06715	NMY3_02308	NITUZ_30262	NADRNF5_1277	GBH33244.1	NDEV_0944	NSIN_30273	gene_1459	AAA07O23_01395	C5F50_06060	SU86_002090	Nmar_0794	NCAV_0816	Nlim_0395	NSJ_RS0102595	NMSP_0750	NTE_01821	Ga0078072_101524	Ga0078074_103437	Ga0078073_10106	C0Q33_RS08100	A7X95_01380	Ga0132202_111124	DSN69_05040
HCG197	triosephosphate isomerase	CRG89_RS05255	DSQ20_06160	NAQ_v2_0408	NKOR_05385	NSED_05415	CENSYa_1177	BD31_I0206	BG20_I1593	T478_0637	NCS_10800	NPIRD3C_1214	DSQ19_05630	NVIE_014420	A4241_v1_2265	Ngar_c02940	C5F47_03830	C5F49_03790	C6988_03690	C6989_08665	C6990_02780	MY1_RS05200	NKMY2_RS07515	NMY3_02217	NITUZ_30425	NADRNF5_1025	GBH34562.1	NDEV_0827	NSIN_40017	gene_140	AAA07O23_01277	C5F50_07445	SU86_001320	Nmar_0950	NCAV_0799	Nlim_0643	NSJ_RS0103695	NMSP_0970	NTE_02858	Ga0078072_103111	Ga0078074_10499	Ga0078073_10833	C0Q33_RS05610	A7X95_01060	Ga0132202_11198	DSN69_03330
HCG356	ribosomal protein S10	CRG89_RS05275	DSQ20_06520	NAQ_v2_0348	NKOR_05765	NSED_06085	CENSYa_0407	BD31_I0108	BG20_I2217	T478_0860	NCS_10600	NPIRD3C_1123	DSQ19_06035	NVIE_014390	A4241_v1_1683	Ngar_c02910	C5F47_03300	C5F49_03435	C6988_00075	C6989_08225	C6990_02240	MY1_RS05575	NKMY2_RS07895	NMY3_02942	NITUZ_30491	NADRNF5_0897	GBH34651.1	NDEV_1053	NSIN_30214	gene_1726	AAA07O23_00342	C5F50_07950	SU86_001050	Nmar_1033	NCAV_0795	Nlim_0713	NSJ_RS0100345	NMSP_0599	NTE_02855	Ga0078072_10566	Ga0078074_10832	Ga0078073_103418	C0Q33_RS08965	A7X95_02165	Ga0132202_11194	DSN69_05020
HCG122	translation elongation factor EF-1, subunit alpha	CRG89_RS05280	DSQ20_06525	NAQ_v2_0347	NKOR_05770	NSED_06090	CENSYa_0406	BD31_I0107	BG20_I2216	T478_0861	NCS_10599	NPIRD3C_1122	DSQ19_06040	NVIE_014400	A4241_v1_1682	Ngar_c02920	C5F47_03295	C5F49_03430	C6988_00080	C6989_08220	C6990_02235	MY1_RS05580	NKMY2_RS07900	NMY3_02943	NITUZ_30492	NADRNF5_0896	GBH34652.1	NDEV_1054	NSIN_30213	gene_1727	AAA07O23_00343	C5F50_07955	SU86_001045	Nmar_1034	NCAV_0794	Nlim_0714	NSJ_RS0100350	NMSP_0598	NTE_02856	Ga0078072_10567	Ga0078074_10831	Ga0078073_103419	C0Q33_RS08970	A7X95_02170	Ga0132202_11193	DSN69_05025
HCG458	Sjogrens syndrome scleroderma autoantigen 1	CRG89_RS05385	DSQ20_03300	NAQ_v2_0824	NKOR_03180	NSED_03200	CENSYa_1209	BD31_I0555	BG20_I1029	T478_0983	NCS_10989	NPIRD3C_1646	DSQ19_03570	NVIE_001550	A4241_v1_1425	Ngar_c13810	C5F47_05975	C5F49_05810	C6988_07585	C6989_07275	C6990_04965	MY1_RS02905	NKMY2_RS05645	NMY3_03267	NITUZ_30066	NADRNF5_1529	GBH33473.1	NDEV_0699	NSIN_40136	gene_479	AAA07O23_01162	C5F50_04610	SU86_003045	Nmar_0621	NCAV_0772	Nlim_0183	NSJ_RS0109440	NMSP_1062	NTE_01469	Ga0078072_11273	Ga0078074_11022	Ga0078073_10059	C0Q33_RS04955	A7X95_02765	Ga0132202_11172	DSN69_02095
HCG576	translation initiation factor SUI1	CRG89_RS05390	DSQ20_03305	NAQ_v2_0825	NKOR_03185	NSED_03205	CENSYa_1212	BD31_I0556	BG20_I1028	T478_0982	NCS_10990	NPIRD3C_1645	DSQ19_03565	NVIE_001560	A4241_v1_2235	Ngar_c13800	C5F47_05970	C5F49_05805	C6988_07590	C6989_07270	C6990_04960	MY1_RS02910	NKMY2_RS05640	NMY3_02246	NITUZ_30065	NADRNF5_1528	GBH33472.1	NDEV_0698	NSIN_40137	gene_480	AAA07O23_01161	C5F50_04615	SU86_003050	Nmar_0622	NCAV_0771	Nlim_0184	NSJ_RS0109445	NMSP_1061	NTE_01470	Ga0078072_11272	Ga0078074_11023	Ga0078073_100510	C0Q33_RS04950	A7X95_02760	Ga0132202_11171	DSN69_02100
HCG570	NAD(+) kinase	CRG89_RS05460	DSQ20_04055	NAQ_v2_0452	NKOR_05175	NSED_05145	CENSYa_1273	BD31_I1870	BG20_I0808	T478_0793	NCS_10496	NPIRD3C_1258	DSQ19_05415	NVIE_005530	A4241_v1_1988	Ngar_c16560	C5F47_04085	C5F49_04045	C6988_05590	C6989_08835	C6990_03065	MY1_RS04900	NKMY2_RS07300	NMY3_02472	NITUZ_30382	NADRNF5_1086	GBH34505.1	NDEV_1135	NSIN_30111	gene_21	AAA07O23_01291	C5F50_06930	SU86_001545	Nmar_0921	NCAV_0756	Nlim_0583	NSJ_RS0103480	NMSP_0915	NTE_01921	Ga0078072_101310	Ga0078074_10746	Ga0078073_109110	C0Q33_RS01800	A7X95_01835	Ga0132202_1014	DSN69_05960
HCG607	Ribosomal protein S26E	CRG89_RS05465	DSQ20_04045	NAQ_v2_0449	NKOR_05190	NSED_05155	CENSYa_1382	BD31_I1874	BG20_I1650	T478_0796	NCS_10494	NPIRD3C_1255	DSQ19_05430	NVIE_005550	A4241_v1_1986	Ngar_c16530	C5F47_04075	C5F49_04035	C6988_03535	C6989_08825	C6990_03030	MY1_RS04910	NKMY2_RS07315	NMY3_02474	NITUZ_30385	NADRNF5_1079	GBH34511.1	NDEV_1138	NSIN_30109	gene_19	AAA07O23_01294	C5F50_06950	SU86_001530	Nmar_0923	NCAV_0755	Nlim_0589	NSJ_RS0103495	NMSP_0917	NTE_01923	Ga0078072_101312	Ga0078074_10744	Ga0078073_10918	C0Q33_RS01810	A7X95_01845	Ga0132202_1013	DSN69_08565
HCG665	CDP-alcohol phosphatidyltransferase	CRG89_RS05470	DSQ20_04040	NAQ_v2_0448	NKOR_05195	NSED_05160	CENSYa_1381	BD31_I1873	BG20_I1649	T478_0797	NCS_10493	NPIRD3C_1254	DSQ19_05435	NVIE_005560	A4241_v1_1985	Ngar_c16520	C5F47_04070	C5F49_04030	C6988_03540	C6989_08820	C6990_03025	MY1_RS04915	NKMY2_RS07320	NMY3_02475	NITUZ_30386	NADRNF5_1078	GBH34512.1	NDEV_1139	NSIN_30108	gene_18	AAA07O23_01296	C5F50_06955	SU86_001525	Nmar_0924	NCAV_0754	Nlim_0590	NSJ_RS0103500	NMSP_0918	NTE_01924	Ga0078072_101313	Ga0078074_10743	Ga0078073_10917	C0Q33_RS01815	A7X95_01850	Ga0132202_1012	DSN69_08570
HCG452	ribosomal protein L7Ae/L30e/S12e/Gadd45	CRG89_RS06310	DSQ20_01365	NAQ_v2_1174	NKOR_00965	NSED_00950	CENSYa_0293	BD31_I1173	BG20_I0552	T478_1232	NCS_11667	NPIRD3C_0616	DSQ19_09015	NVIE_029310	A4241_v1_3249	Ngar_c28310	C5F47_01115	C5F49_01100	C6988_03460	C6989_03640	C6990_06780	MY1_RS00850	NKMY2_RS00665	NMY3_00935	NITUZ_140193	NADRNF5_2035	GBH35059.1	NDEV_1873	NSIN_20302	gene_1592	AAA07O23_00148	C5F50_01435	SU86_007805	Nmar_0225	NCAV_0561	Nlim_1242	NSJ_RS0107045	NMSP_1489	NTE_01204	Ga0078072_103512	Ga0078074_10186	Ga0078073_11672	C0Q33_RS07090	A7X95_03985	Ga0132202_11149	DSN69_00720
HCG451	Ribosomal protein S28e	CRG89_RS06315	DSQ20_01370	NAQ_v2_1173	NKOR_00970	NSED_00955	CENSYa_0294	BD31_I1172	BG20_I0551	T478_1231	NCS_11666	NPIRD3C_0617	DSQ19_09010	NVIE_029300	A4241_v1_3248	Ngar_c28300	C5F47_01120	C5F49_01105	C6988_03455	C6989_03645	C6990_06785	MY1_RS00855	NKMY2_RS00660	NMY3_00936	NITUZ_140194	NADRNF5_2034	GBH35058.1	NDEV_1872	NSIN_20303	gene_1591	AAA07O23_00604	C5F50_01440	SU86_007810	Nmar_0226	NCAV_0560	Nlim_1241	NSJ_RS0107050	NMSP_1488	NTE_01203	Ga0078072_103513	Ga0078074_10187	Ga0078073_11673	C0Q33_RS07085	A7X95_03980	Ga0132202_11148	DSN69_00715
HCG679	Nucleoside-diphosphate kinase	CRG89_RS06325	DSQ20_01380	NAQ_v2_1171	NKOR_00980	NSED_00965	CENSYa_0296	BD31_I1170	BG20_I0549	T478_1229	NCS_11664	NPIRD3C_0619	DSQ19_09000	NVIE_029280	A4241_v1_3246	Ngar_c28280	C5F47_01130	C5F49_01115	C6988_03445	C6989_03655	C6990_06795	MY1_RS00865	NKMY2_RS00650	NMY3_00937	NITUZ_140196	NADRNF5_2033	GBH35056.1	NDEV_1870	NSIN_20305	gene_1589	AAA07O23_00606	C5F50_01450	SU86_007820	Nmar_0228	NCAV_0558	Nlim_1239	NSJ_RS0107060	NMSP_1486	NTE_01201	Ga0078072_103515	Ga0078074_10189	Ga0078073_11171	C0Q33_RS07075	A7X95_03970	Ga0132202_11146	DSN69_00705
HCG419	undecaprenyl diphosphate synthase	CRG89_RS06560	DSQ20_08340	NAQ_v2_0015	NKOR_07805	NSED_07775	CENSYa_1470	BD31_I1520	BG20_I1200	T478_0360	NCS_11454	NPIRD3C_2077	DSQ19_07980	NVIE_018850	A4241_v1_1311	Ngar_c35510	C5F47_07515	C5F49_07395	C6988_01580	C6989_00375	C6990_10090	MY1_RS07220	NKMY2_RS09845	NMY3_03347	NITUZ_40283	NADRNF5_0463	GBH34302.1	NDEV_1710	NSIN_20514	gene_863	AAA07O23_00189	C5F50_10710	SU86_008615	Nmar_1416	NCAV_0511	Nlim_1793	NSJ_RS0105155	NMSP_0329	NTE_00400	Ga0078072_102817	Ga0078074_103610	Ga0078073_100240	C0Q33_RS00650	A7X95_06860	Ga0132202_10137	DSN69_00975
HCG339	hypothetical protein	CRG89_RS06675	DSQ20_08795	NAQ_v2_2003	NKOR_08200	NSED_08285	CENSYa_0391	BD31_I1402	BG20_I0364	T478_0295	NCS_11571	NPIRD3C_2153	DSQ19_08485	NVIE_004540	A4241_v1_1149	Ngar_c17830	C5F47_07900	C5F49_07785	C6988_01085	C6989_00760	C6990_10460	MY1_RS07555	NKMY2_RS00140	NMY3_03551	NITUZ_40357	NADRNF5_0388	GBH34371.1	NDEV_1792	NSIN_20389	gene_529	AAA07O23_00455	C5F50_11115	SU86_008300	Nmar_1506	NCAV_0488	Nlim_1896	NSJ_RS0105655	NMSP_0253	NTE_01751	Ga0078072_10274	Ga0078074_11414	Ga0078073_11278	C0Q33_RS05905	A7X95_06535	Ga0132202_10113	DSN69_02000
HCG334	RNA polymerase Rpb4	CRG89_RS06710	DSQ20_08170	NAQ_v2_0055	NKOR_07675	NSED_07530	CENSYa_0467	BD31_I1731	BG20_I0746	T478_1075	NCS_11413	NPIRD3C_2043	DSQ19_07785	NVIE_028460	A4241_v1_2883	Ngar_c25200	C5F47_07355	C5F49_07235	C6988_01740	C6989_00210	C6990_09640	MY1_RS07055	NKMY2_RS09655	NMY3_01281	NITUZ_40246	NADRNF5_0498	GBH34264.1	NDEV_1663	NSIN_20564	gene_830	AAA07O23_00732	C5F50_10275	SU86_008805	Nmar_1383	NCAV_0480	Nlim_1756	NSJ_RS0110430	NMSP_0362	NTE_01093	Ga0078072_100521	Ga0078074_101713	Ga0078073_100281	C0Q33_RS00485	A7X95_03220	Ga0132202_1016	DSN69_01365
HCG333	Protein of unknown function DUF655	CRG89_RS06715	DSQ20_08165	NAQ_v2_0056	NKOR_07670	NSED_07525	CENSYa_0468	BD31_I1730	BG20_I0747	T478_1074	NCS_11412	NPIRD3C_2042	DSQ19_07780	NVIE_028470	A4241_v1_2882	Ngar_c25190	C5F47_07350	C5F49_07230	C6988_01745	C6989_00205	C6990_09635	MY1_RS07050	NKMY2_RS09650	NMY3_01282	NITUZ_40245	NADRNF5_0499	GBH34263.1	NDEV_1662	NSIN_20565	gene_829	AAA07O23_00733	C5F50_10270	SU86_008810	Nmar_1382	NCAV_0479	Nlim_1755	NSJ_RS0110425	NMSP_0363	NTE_01094	Ga0078072_100520	Ga0078074_101714	Ga0078073_100282	C0Q33_RS00480	A7X95_03215	Ga0132202_1015	DSN69_01360
HCG365	small GTP-binding protein	CRG89_RS06725	DSQ20_03625	NAQ_v2_0762	NKOR_03520	NSED_03405	CENSYa_0349	BD31_I0736	BG20_I0621	T478_0877	NCS_10865	NPIRD3C_1578	DSQ19_03825	NVIE_003670	A4241_v1_2805	Ngar_c18500	C5F47_05670	C5F49_05555	C6988_07205	C6989_06945	C6990_04665	MY1_RS03210	NKMY2_RS05900	NMY3_01430	NITUZ_30119	NADRNF5_1468	GBH33388.1	NDEV_0766	NSIN_40072	gene_667	AAA07O23_01231	C5F50_04930	SU86_002765	Nmar_0684	NCAV_0477	Nlim_0242	NSJ_RS0108620	NMSP_1019	NTE_01695	Ga0078072_11047	Ga0078074_102518	Ga0078073_10632	C0Q33_RS05285	A7X95_02250	Ga0132202_11156	DSN69_01795
HCG231	Isocitrate dehydrogenase (NAD(+))	CRG89_RS06730	DSQ20_08150	NAQ_v2_0059	NKOR_07655	NSED_07510	CENSYa_0471	BD31_I1727	BG20_I0750	T478_1072	NCS_11408	NPIRD3C_2039	DSQ19_07765	NVIE_028500	A4241_v1_2808	Ngar_c25160	C5F47_07335	C5F49_07215	C6988_01760	C6989_00190	C6990_09620	MY1_RS07035	NKMY2_RS09635	NMY3_01427	NITUZ_40240	NADRNF5_0502	GBH34260.1	NDEV_1658	NSIN_20569	gene_826	AAA07O23_00736	C5F50_10255	SU86_008825	Nmar_1379	NCAV_0476	Nlim_1752	NSJ_RS0110410	NMSP_0366	NTE_01097	Ga0078072_100517	Ga0078074_101717	Ga0078073_100285	C0Q33_RS00465	A7X95_03200	Ga0132202_11155	DSN69_08610
HCG353	thioredoxin reductase	CRG89_RS07110	DSQ20_03570	NAQ_v2_0772	NKOR_03450	NSED_03485	CENSYa_0363	BD31_I0617	BG20_I2068	T478_0553	NCS_10881	NPIRD3C_1600	DSQ19_03785	NVIE_008160	A4241_v1_2120	Ngar_c21730	C5F47_05740	C5F49_05595	C6988_07255	C6989_07040	C6990_04740	MY1_RS03140	NKMY2_RS05860	NMY3_02362	NITUZ_30111	NADRNF5_1483	GBH33432.1	NDEV_0756	NSIN_40082	gene_518	AAA07O23_01224	C5F50_04850	SU86_002815	Nmar_0672	NCAV_0394	Nlim_0230	NSJ_RS0110050	NMSP_1027	NTE_02240	Ga0078072_101410	Ga0078074_101221	Ga0078073_10128	C0Q33_RS05230	A7X95_00590	Ga0132202_101110	DSN69_01720
HCG217	SirA family protein	CRG89_RS07120	DSQ20_03540	NAQ_v2_0776	NKOR_03430	NSED_03505	CENSYa_0364	BD31_I0613	BG20_I2267	T478_0552	NCS_10883	NPIRD3C_1604	DSQ19_03765	NVIE_008180	A4241_v1_2118	Ngar_c21760	C5F47_05760	C5F49_05615	C6988_07275	C6989_07060	C6990_04760	MY1_RS03120	NKMY2_RS05840	NMY3_02364	NITUZ_30107	NADRNF5_1486	GBH33436.1	NDEV_0754	NSIN_40084	gene_515	AAA07O23_01223	C5F50_04830	SU86_002835	Nmar_0669	NCAV_0392	Nlim_0224	NSJ_RS0110030	NMSP_1030	NTE_02237	Ga0078072_10147	Ga0078074_101218	Ga0078073_101211	C0Q33_RS05220	A7X95_00585	Ga0132202_101108	DSN69_01700
HCG443	2-alkenal reductase	CRG89_RS07185	DSQ20_08045	NAQ_v2_0077	NKOR_07485	NSED_07320	CENSYa_0182	BD31_I1953	BG20_I2204	T478_1068	NCS_11394	NPIRD3C_0803	DSQ19_07470	NVIE_015110	A4241_v1_1944	Ngar_c04450	C5F47_07100	C5F49_07095	C6988_01895	C6989_04640	C6990_09300	MY1_RS06860	NKMY2_RS09330	NMY3_02508	NITUZ_40213	NADRNF5_0616	GBH34191.1	NDEV_1650	NSIN_20587	gene_818	AAA07O23_00744	C5F50_09870	SU86_008890	Nmar_1322	NCAV_0379	Nlim_1051	NSJ_RS0102130	NMSP_0375	NTE_02925	Ga0078072_10364	Ga0078074_10801	Ga0078073_10843	C0Q33_RS00370	A7X95_03180	Ga0132202_10194	DSN69_07160
HCG311	ribosomal protein S9	CRG89_RS07250	DSQ20_02375	NAQ_v2_1027	NKOR_02115	NSED_02210	CENSYa_1489	BD31_I1065	BG20_I0704	T478_0399	NCS_30397	NPIRD3C_1937	DSQ19_02220	NVIE_000200	A4241_v1_0069	Ngar_c23930	C5F47_02200	C5F49_02305	C6988_04560	C6989_05730	C6990_08095	MY1_RS01840	NKMY2_RS04370	NMY3_00736	NITUZ_140340	NADRNF5_1748	GBH33680.1	NDEV_0381	NSIN_100043	gene_1033	AAA07O23_00038	C5F50_03095	SU86_003920	Nmar_0425	NCAV_0366	Nlim_1658	NSJ_RS0108110	NMSP_1301	NTE_01335	Ga0078072_11037	Ga0078074_101414	Ga0078073_10112	C0Q33_RS03890	A7X95_07055	Ga0132202_11754	DSN69_04125
HCG312	ribosomal protein L13	CRG89_RS07255	DSQ20_02380	NAQ_v2_1026	NKOR_02120	NSED_02215	CENSYa_1490	BD31_I1064	BG20_I0705	T478_0400	NCS_30398	NPIRD3C_1936	DSQ19_02225	NVIE_0022	A4241_v1_0068	Ngar_c23920	C5F47_02205	C5F49_02310	C6988_04565	C6989_05735	C6990_08100	MY1_RS01845	NKMY2_RS04375	NMY3_00737	NITUZ_140341	NADRNF5_1747	GBH33679.1	NDEV_0382	NSIN_100042	gene_1032	AAA07O23_00037	C5F50_03100	SU86_003915	Nmar_0426	NCAV_0365	Nlim_1657	NSJ_RS0108115	NMSP_1300	NTE_01336	Ga0078072_11036	Ga0078074_101413	Ga0078073_10113	C0Q33_RS03895	A7X95_07060	Ga0132202_11753	DSN69_04120
HCG445	ribosomal protein L15	CRG89_RS07260	DSQ20_02385	NAQ_v2_1025	NKOR_02125	NSED_02220	CENSYa_1491	BD31_I1063	BG20_I0706	T478_0401	NCS_30399	NPIRD3C_1935	DSQ19_02230	NVIE_000210	A4241_v1_0067	Ngar_c23910	C5F47_02210	C5F49_02315	C6988_04570	C6989_05740	C6990_08105	MY1_RS01850	NKMY2_RS04380	NMY3_00738	NITUZ_140342	NADRNF5_1746	GBH33678.1	NDEV_0383	NSIN_100041	gene_1031	AAA07O23_00036	C5F50_03105	SU86_003910	Nmar_0427	NCAV_0364	Nlim_1656	NSJ_RS0108120	NMSP_1299	NTE_01337	Ga0078072_11035	Ga0078074_101412	Ga0078073_10114	C0Q33_RS03900	A7X95_07065	Ga0132202_11752	DSN69_04115
HCG313	RNA polymerase insert	CRG89_RS07265	DSQ20_02390	NAQ_v2_1024	NKOR_02130	NSED_02225	CENSYa_1544	BD31_I1062	BG20_I0707	T478_0402	NCS_30400	NPIRD3C_1934	DSQ19_02235	NVIE_000220	A4241_v1_0066	Ngar_c23900	C5F47_02215	C5F49_02320	C6988_04575	C6989_05745	C6990_08110	MY1_RS01855	NKMY2_RS04385	NMY3_00739	NITUZ_140343	NADRNF5_1745	GBH33677.1	NDEV_0384	NSIN_100040	gene_1030	AAA07O23_00035	C5F50_03110	SU86_003905	Nmar_0428	NCAV_0363	Nlim_1655	NSJ_RS0108125	NMSP_1298	NTE_01338	Ga0078072_11034	Ga0078074_101411	Ga0078073_10115	C0Q33_RS03905	A7X95_07070	Ga0132202_11751	DSN69_04110
HCG123	exosome complex exonuclease 1	CRG89_RS07280	DSQ20_02435	NAQ_v2_1021	NKOR_02150	NSED_02245	CENSYa_1536	BD31_I1058	BG20_I0714	T478_0405	NCS_30403	NPIRD3C_1930	DSQ19_02250	NVIE_000250	A4241_v1_0063	Ngar_c23860	C5F47_02235	C5F49_02335	C6988_04590	C6989_05765	C6990_08125	MY1_RS01900	NKMY2_RS04400	NMY3_00742	NITUZ_140346	NADRNF5_1742	GBH33674.1	NDEV_0387	NSIN_100037	gene_1027	AAA07O23_00031	C5F50_03125	SU86_003890	Nmar_0432	NCAV_0360	Nlim_1645	NSJ_RS0108145	NMSP_1295	NTE_01343	Ga0078072_11031	Ga0078074_10148	Ga0078073_10118	C0Q33_RS03920	A7X95_07085	Ga0132202_11748	DSN69_04095
HCG124	prefoldin, beta subunit	CRG89_RS07300	DSQ20_02455	NAQ_v2_1016	NKOR_02170	NSED_02265	CENSYa_0007	BD31_I1054	BG20_I0718	T478_0409	NCS_30407	NPIRD3C_1926	DSQ19_02270	NVIE_000290	A4241_v1_0059	Ngar_c23810	C5F47_02255	C5F49_02355	C6988_04610	C6989_05785	C6990_08145	MY1_RS01920	NKMY2_RS04420	NMY3_00746	NITUZ_140350	NADRNF5_1738	GBH33670.1	NDEV_0391	NSIN_100033	gene_1023	AAA07O23_00027	C5F50_03175	SU86_003870	Nmar_0436	NCAV_0356	Nlim_1641	NSJ_RS0108165	NMSP_1291	NTE_01347	Ga0078072_11002	Ga0078074_10144	Ga0078073_101112	C0Q33_RS03940	A7X95_07105	Ga0132202_11744	DSN69_04075
HCG71	hypothetical protein	CRG89_RS08490	DSQ20_09160	NAQ_v2_1837	NKOR_08550	NSED_00645	CENSYa_2004	BD31_I1967	BG20_I2574	T478_1274	NCS_11715	NPIRD3C_0483	DSQ19_01350	NVIE_023310	A4241_v1_1316	Ngar_c31350	C5F47_08240	C5F49_08125	C6988_09115	C6989_03055	C6990_00255	MY1_RS07910	NKMY2_RS03475	NMY3_03341	NITUZ_140162	NADRNF5_0319	GBH34776.1	NDEV_1940	NSIN_20244	gene_951	AAA07O23_00865	C5F50_11490	SU86_004670	Nmar_1572	NCAV_0155	Nlim_1979	NSJ_RS0106000	NMSP_0187	NTE_03219	Ga0078072_101113	Ga0078074_102122	Ga0078073_102116	C0Q33_RS02480	A7X95_07365	Ga0132202_12442	DSN69_07035

## Sheet: 65 AOA genomes
HCG_ID	Function annotation	PRE2 10m bin1	PRE1 15m bin1	Ogasawara trench C4 (9697m)	Mariana trench T1L11 (5080m)	Mariana trench T1L9 (6890m)	PRE2 20m bin1	Ca. Nitrosocaldus islandicus 3F	Mariana trench T3L1 (7100m)	Mariana trench T3L14 (10900m)	Mariana trench T3L15 (8150m)	Mariana trench T3L19 (10890m)	Ca. Nitrosarchaeum sp. AC2	Ca. Nitrosotenuis sp. AQ6f	Ca. Nitrosopumilus koreense AR1	Ca. Nitrosopumilus sediminis AR2	Ca. Cenarchaeum symbiosum A	Ca. Nitrosopumilus salarius BD31	Ca. Nitrosarchaeum limnium BG20	Ca. Nitrosopelagicus brevis CN25	Ca. Thaumarchaeota archaeon CSP1−1	Ca. Nitrosotalea okcheonensis CS	Mariana trench D17 (5900m)	Ca. Nitrosopumilus abyssalicus DY37C01	Nitrosopumilus piranensis D3C	Ca. Nitrosotenuis sp. DW1	Nitrososphaera viennensis EN76	Ogasawara trench F20 (2015m)	Mariana trench F8-1	Mariana trench F8-2	Ca. Nitrosocosmicus exaquare G61	Ca. Nitrososphaera gargensis Ga9.2	Nitrosopumilus cobalaminigenes HCA1	Nitrosopumilus oxyclinae HCE1	Ca. Cenarchaeum sp. HMK20	Ca. Nitrosopumilus sp. HMK28	Ca. Nitrosopumilus sp. HMK29	AB−629−I23	Nitrosarchaeum koreense MY1	Ca. Nitrosotenuis chungbukensis MY2	Ca. Nitrocosmicus oleophilus MY3	Ca. Nitrosotenuis uzonensis N4	Nitrosopumilus adriaticus NF5	Ca. Nitrosopumilus zosterae NM25	Ca. Nitrosotalea devanaterra Nd1	Ca. Nitrosotalea sinensis Nd2	Nitrosopumilus sp. Nsub	Ca. Nitrosopumilaceae sp. O23	Nitrosopumilus ureiphilus PS0
HCG413	Ribosomal protein L44E	contig_89_1	contig_323_10	gene_213	gene_204	gene_1476	contig_12_12	CRG89_RS00010	gene_637	gene_1469	gene_675	gene_637	DSQ20_09200	NAQ_v2_1829	NKOR_08585	NSED_00610	CENSYa_1999	BD31_I1745	BG20_I0243	T478_1303	XU09_C0003G0027	NCS_11721	gene_1121	-	NPIRD3C_0476	DSQ19_01310	NVIE_024270	gene_553	F8-1-350-C230-cds33	F8-2-350-C1927-cds23	A4241_v1_1049	Ngar_c00990	C5F47_08280	C5F49_08165	C6988_08660	C6989_03020	C6990_00290	Ga0098834_1106	MY1_RS07950	NKMY2_RS03435	NMY3_03730	NITUZ_140154	NADRNF5_0312	GBH34783.1	NDEV_1946	NSIN_20238	gene_944	AAA07O23_00597	C5F50_11525
HCG572	Vinylacetyl-CoA Delta-isomerase	contig_16_22	contig_159_19	gene_758	gene_1519	gene_406	contig_1_37	CRG89_RS00120	gene_400	gene_475	gene_97	gene_400	DSQ20_01275	NAQ_v2_1211	NKOR_00855	NSED_00835	CENSYa_0022	BD31_I1197	BG20_I0569	T478_1248	XU09_C0004G0238	NCS_30088	gene_60	-	NPIRD3C_0596	DSQ19_09180	NVIE_017160	-	F8-1-350-C417-cds15	F8-2-350-C666-cds15	A4241_v1_1340	Ngar_c34390	C5F47_01015	C5F49_01000	C6988_00630	C6989_03520	C6990_06665	Ga0098834_10273	MY1_RS00765	NKMY2_RS00795	NMY3_03315	NITUZ_140140	NADRNF5_2050	GBH35085.1	NDEV_0181	NSIN_10151	gene_1606	AAA07O23_00132	C5F50_01330
HCG533	protein of unknown function DUF35	-	contig_4919_5	gene_261	gene_157	gene_449	contig_16_17	CRG89_RS00310	gene_589	gene_796	gene_368	gene_589	DSQ20_09455	NAQ_v2_1673	NKOR_08870	NSED_08885	CENSYa_1779	BD31_I0977	BG20_I0002	T478_1344	XU09_C0003G0083	NCS_11761	gene_214	-	NPIRD3C_0422	DSQ19_00810	NVIE_020320	gene_517	F8-1-350-C886-cds21	F8-2-350-C1836-cds11	A4241_v1_3293	Ngar_c00190	C5F47_08545	C5F49_08430	C6988_10060	C6989_02750	C6990_00575	Ga0098834_11046	MY1_RS08205	NKMY2_RS02960	NMY3_00882	NITUZ_140006	NADRNF5_0250	GBH34837.1	NDEV_1983	NSIN_20201	gene_1671	AAA07O23_00713	C5F50_11945
HCG636	hypothetical protein	contig_217_2	-	gene_11	gene_127	gene_479	contig_26_14	CRG89_RS00415	gene_559	gene_1431	gene_223	gene_559	DSQ20_09650	NAQ_v2_1613	NKOR_09020	NSED_09045	CENSYa_1454	BD31_I0388	BG20_I0038	T478_1379	XU09_C0007G0019	NCS_11790	gene_185	gene_620	NPIRD3C_0341	DSQ19_00510	NVIE_027940	gene_486	F8-1-350-C386-cds2	F8-2-350-C634-cds40	A4241_v1_0540	Ngar_c26350	C5F47_08730	C5F49_08610	C6988_05195	C6989_02540	C6990_00950	-	MY1_RS08380	NKMY2_RS02690	NMY3_00420	NITUZ_60266	NADRNF5_0180	GBH34874.1	NDEV_2010	NSIN_20175	gene_1229	AAA07O23_00782	C5F50_12105
HCG134	riboflavin synthase, alpha subunit	contig_199_2	contig_395_3	gene_249	gene_169	gene_437	contig_23_8	CRG89_RS00470	gene_601	gene_805	gene_1137	gene_601	DSQ20_09385	NAQ_v2_1708	NKOR_08800	NSED_08750	CENSYa_1754	BD31_I1007	BG20_I1298	T478_1331	XU09_C0003G0064	NCS_11747	gene_223	gene_389	NPIRD3C_0436	DSQ19_00895	NVIE_2243	gene_524	F8-1-350-C886-cds9	F8-2-350-C5068-cds11	A4241_v1_1042	Ngar_c32680	C5F47_08475	C5F49_08360	C6988_09980	C6989_02820	C6990_00495	Ga0098834_11036	MY1_RS08135	NKMY2_RS03040	NMY3_03738	NITUZ_140106	NADRNF5_0267	GBH34821.1	NDEV_1971	NSIN_20214	gene_1657	AAA07O23_00702	C5F50_11740
HCG279	6,7-dimethyl-8-ribityllumazine synthase	contig_278_4	contig_395_5	gene_247	gene_171	gene_435	contig_23_10	CRG89_RS00480	gene_603	gene_807	gene_1139	gene_603	DSQ20_09375	NAQ_v2_1710	NKOR_08790	NSED_08740	CENSYa_1756	BD31_I1009	BG20_I1300	T478_1329	XU09_C0003G0062	NCS_11745	gene_225	gene_391	NPIRD3C_0438	DSQ19_00905	NVIE_2245	gene_526	F8-1-350-C886-cds7	F8-2-350-C5068-cds9	A4241_v1_1040	Ngar_c32650	C5F47_08465	C5F49_08350	C6988_09970	C6989_02830	C6990_00485	Ga0098834_11034	MY1_RS08125	NKMY2_RS03050	NMY3_03740	NITUZ_140108	NADRNF5_0269	GBH34819.1	NDEV_1969	NSIN_20216	gene_1655	AAA07O23_00700	C5F50_11730
HCG406	Proteasome endopeptidase complex	contig_12_15	contig_97_15	gene_43	gene_95	gene_511	contig_1_132	CRG89_RS00585	gene_527	gene_364	gene_1239	gene_527	DSQ20_09800	NAQ_v2_1463	NKOR_09175	NSED_09200	CENSYa_1546	BD31_I0350	BG20_I0072	T478_1439	XU09_C0007G0049	NCS_11815	gene_752	gene_746	NPIRD3C_0178	DSQ19_00075	NVIE_0762	gene_441	F8-1-350-C386-cds32	F8-2-350-C634-cds10	A4241_v1_3342	Ngar_c14720	C5F47_08915	C5F49_08760	C6988_05050	C6989_01780	C6990_01100	-	MY1_RS08530	NKMY2_RS02220	NMY3_00825	NITUZ_60180	NADRNF5_0143	GBH34907.1	NDEV_2035	NSIN_20150	gene_1264	AAA07O23_01105	C5F50_12255
HCG639	Protein of unknown function DUF1621	contig_12_13	contig_97_13	gene_41	gene_97	gene_509	contig_1_134	CRG89_RS00595	gene_529	gene_362	-	gene_529	DSQ20_09790	NAQ_v2_1483	NKOR_09165	NSED_09190	CENSYa_1495	BD31_I0351	BG20_I0071	T478_1438	XU09_C0007G0047	NCS_11813	gene_754	-	NPIRD3C_0176	DSQ19_00060	NVIE_000440	gene_443	F8-1-350-C386-cds30	F8-2-350-C634-cds12	A4241_v1_2494	Ngar_c23510	C5F47_08905	C5F49_08750	C6988_05060	C6989_01770	C6990_01090	-	MY1_RS08520	NKMY2_RS02205	NMY3_01921	NITUZ_60176	NADRNF5_0145	GBH34905.1	NDEV_2033	NSIN_20152	gene_1262	AAA07O23_01107	C5F50_12245
HCG516	3-methyl-2-oxobutanoate hydroxymethyltransferase	contig_12_6	contig_97_6	gene_35	gene_103	gene_503	contig_1_142	CRG89_RS00620	gene_535	gene_331	gene_204	gene_535	DSQ20_09760	NAQ_v2_1587	NKOR_09135	NSED_09160	CENSYa_1500	BD31_I0359	BG20_I0061	T478_1433	XU09_C0007G0042	NCS_11808	gene_166	-	NPIRD3C_0169	DSQ19_00395	NVIE_011910	gene_467	F8-1-350-C386-cds24	F8-2-350-C634-cds18	A4241_v1_2547	Ngar_c11040	C5F47_08840	C5F49_08720	C6988_05085	C6989_01735	C6990_01060	-	MY1_RS08490	NKMY2_RS02570	NMY3_01866	NITUZ_60242	NADRNF5_0152	GBH34898.1	NDEV_2029	NSIN_20156	gene_1253	AAA07O23_01123	C5F50_12215
HCG515	Protein of unknown function DUF137	contig_12_5	contig_97_5	gene_34	gene_104	gene_502	contig_1_143	CRG89_RS00625	gene_536	gene_330	gene_205	gene_536	DSQ20_09755	NAQ_v2_1588	NKOR_09130	NSED_09155	CENSYa_1501	BD31_I0361	BG20_I0060	T478_1432	XU09_C0007G0041	NCS_11807	gene_167	-	NPIRD3C_0168	DSQ19_00400	NVIE_011900	gene_468	F8-1-350-C386-cds23	F8-2-350-C634-cds19	A4241_v1_2548	Ngar_c11050	C5F47_08835	C5F49_08715	C6988_05085	C6989_01730	C6990_01055	-	MY1_RS08485	NKMY2_RS02575	NMY3_01865	NITUZ_60243	NADRNF5_0153	GBH34897.1	NDEV_2028	NSIN_20157	gene_1252	AAA07O23_01124	C5F50_12210
HCG514	GHMP kinase	contig_12_4	contig_97_4	gene_33	gene_105	gene_501	contig_1_144	CRG89_RS00630	gene_537	gene_329	gene_206	gene_537	DSQ20_09750	NAQ_v2_1589	NKOR_09125	NSED_09150	CENSYa_1502	BD31_I0362	BG20_I0059	T478_1431	XU09_C0007G0040	NCS_11806	gene_168	-	NPIRD3C_0167	DSQ19_00405	NVIE_011890	gene_469	F8-1-350-C386-cds22	F8-2-350-C634-cds20	A4241_v1_2549	Ngar_c11060	C5F47_08830	C5F49_08710	C6988_05095	C6989_01725	C6990_01050	-	MY1_RS08480	NKMY2_RS02580	NMY3_01864	NITUZ_60244	NADRNF5_0154	GBH34896.1	NDEV_2027	NSIN_20158	gene_1251	AAA07O23_01125	C5F50_12205
HCG595	hypothetical protein	contig_158_7	contig_423_15	gene_1245	gene_882	gene_780	contig_10_40	CRG89_RS01040	gene_796	-	gene_1266	gene_796	DSQ20_07445	NAQ_v2_0197	NKOR_06795	NSED_06775	CENSYa_0502	BD31_I1463	BG20_I1792	T478_0522	XU09_C0006G0135	NCS_10742	gene_1239	gene_213	NPIRD3C_0915	DSQ19_06730	NVIE_010520	gene_253	F8-1-350-C486-cds35	F8-2-350-C555-cds34	A4241_v1_1781	Ngar_c12940	C5F47_06610	C5F49_06525	C6988_02400	C6989_05230	C6990_05600	-	MY1_RS06275	NKMY2_RS08595	NMY3_02727	NITUZ_40098	NADRNF5_0736	GBH34033.1	NDEV_0902	NSIN_30312	gene_722	AAA07O23_00803	C5F50_09130
HCG179	alkyl hydroperoxide reductase/ Thiol specific antioxidant/ Mal allergen	contig_8_11	contig_66_7	gene_458	gene_418	gene_339	contig_8_49	CRG89_RS01600	gene_334	gene_1267	gene_304	gene_334	DSQ20_01615	NAQ_v2_1887	NKOR_01220	NSED_01275	CENSYa_1663	BD31_I0538	BG20_I0537	T478_1173	XU09_C0004G0160	NCS_11609	gene_93	gene_1079	NPIRD3C_0665	DSQ19_08775	NVIE_013750	gene_1121	F8-1-350-C649-cds19	F8-2-350-C931-cds11	A4241_v1_2475	Ngar_c01910	C5F47_01470	C5F49_01465	C6988_03050	C6989_03910	C6990_07090	Ga0098834_10290	MY1_RS01090	NKMY2_RS00425	NMY3_01941	NITUZ_40439	NADRNF5_1975	GBH33847.1	NDEV_1832	NSIN_20348	gene_102	AAA07O23_00114	C5F50_01820
HCG178	biotin/lipoyl attachment domain-containing protein	contig_8_10	contig_66_8	gene_457	gene_419	gene_340	contig_8_50	CRG89_RS01605	gene_335	gene_1266	gene_303	gene_335	DSQ20_01610	NAQ_v2_1886	NKOR_01215	NSED_01270	CENSYa_1662	BD31_I0537	BG20_I0536	T478_1174	XU09_C0004G0161	NCS_11611	gene_92	gene_1080	NPIRD3C_0664	DSQ19_08780	NVIE_013720	gene_1120	F8-1-350-C649-cds18	F8-2-350-C931-cds12	A4241_v1_2476	Ngar_c01890	C5F47_01465	C5F49_01460	C6988_03055	C6989_03905	C6990_07085	Ga0098834_10289	MY1_RS01085	NKMY2_RS00430	NMY3_01940	NITUZ_40440	NADRNF5_1976	GBH33848.1	NDEV_1833	NSIN_20346	gene_1167	AAA07O23_00115	C5F50_01815
HCG699	hypothetical protein	contig_65_14	contig_178_7	gene_1128	-	gene_1461	contig_1_16	CRG89_RS01700	gene_430	gene_260	gene_920	gene_430	DSQ20_01040	NAQ_v2_1293	NKOR_00705	NSED_00385	CENSYa_1979	BD31_I1970	BG20_I0262	T478_0209	XU09_C0004G0266	NCS_30055	gene_8	gene_1014	NPIRD3C_0529	DSQ19_09485	NVIE_027520	-	F8-1-350-C6804-cds8	-	A4241_v1_2907	Ngar_c25620	C5F47_00880	C5F49_00875	C6988_00805	C6989_03205	C6990_06515	Ga0098834_10210	MY1_RS00620	NKMY2_RS01045	NMY3_01256	NITUZ_40608	NADRNF5_2098	GBH35123.1	NDEV_0160	NSIN_10173	gene_1625	AAA07O23_00647	C5F50_01030
HCG769	cytochrome c oxidase subunit II	contig_65_15	contig_178_8	gene_1129	-	gene_1460	contig_1_17	CRG89_RS01705	gene_429	gene_259	gene_919	gene_429	DSQ20_01045	NAQ_v2_1292	NKOR_00710	NSED_00390	CENSYa_1980	BD31_I1969	BG20_I0263	T478_0210	XU09_C0004G0265	NCS_30056	gene_9	-	NPIRD3C_0530	DSQ19_09480	NVIE_027530	-	F8-1-350-C6804-cds9	-	A4241_v1_2906	Ngar_c25630	C5F47_00885	C5F49_00880	C6988_00800	C6989_03210	C6990_06520	Ga0098834_10211	MY1_RS00625	NKMY2_RS01040	NMY3_01257	NITUZ_40607	NADRNF5_2097	GBH35122.1	NDEV_0161	NSIN_10172	gene_1624	AAA07O23_00646	C5F50_01035
HCG354	prefoldin, alpha subunit	contig_41_14	contig_199_19	gene_1401	gene_1561	gene_878	contig_7_64	CRG89_RS01830	gene_890	gene_63	gene_873	gene_890	DSQ20_02210	NAQ_v2_1056	NKOR_01945	NSED_01905	CENSYa_0332	BD31_I2029	BG20_I2280	T478_1120	XU09_C0001G0147	NCS_30336	gene_139	gene_647	NPIRD3C_1972	DSQ19_02070	NVIE_030090	gene_1166	F8-1-350-C2838-cds2	F8-2-350-C5876-cds2	A4241_v1_1342	Ngar_c24370	C5F47_02020	C5F49_02080	C6988_04370	C6989_05570	C6990_07900	Ga0098834_102137	MY1_RS01675	NKMY2_RS04225	NMY3_03313	NITUZ_140310	NADRNF5_1784	GBH33729.1	NDEV_0342	NSIN_10022	gene_1063	AAA07O23_00067	C5F50_02820
HCG291	RNA polymerase Rpb5	contig_73_5	contig_2391_2	gene_491	gene_346	gene_265	contig_17_8	CRG89_RS02150	gene_261	gene_414	gene_6	gene_261	DSQ20_02000	NAQ_v2_1094	NKOR_01585	NSED_01665	CENSYa_1568	BD31_I2091	BG20_I1470	T478_0273	XU09_C0001G0181	NCS_30307	gene_931	gene_859	NPIRD3C_0750	DSQ19_01895	NVIE_013520	gene_638	F8-1-350-C1834-cds2	F8-2-350-C9868-cds2	A4241_v1_2489	Ngar_c01540	C5F47_01835	C5F49_01830	C6988_04035	C6989_04320	C6990_07450	Ga0098834_103114	MY1_RS01470	NKMY2_RS04045	NMY3_01927	NITUZ_140278	NADRNF5_1906	GBH33781.1	NDEV_0311	NSIN_10054	gene_1095	AAA07O23_00854	C5F50_02445
HCG300	N-acetyl-ornithine/N-acetyl-lysine deacetylase	contig_3_22	contig_11_6	gene_569	gene_811	gene_851	contig_9_22	CRG89_RS02535	gene_863	gene_712	gene_1269	gene_863	DSQ20_07945	NAQ_v2_0108	NKOR_07315	NSED_07190	CENSYa_0125	BD31_I1270	BG20_I0402	T478_1051	XU09_C0006G0227	NCS_11364	gene_655	gene_1113	NPIRD3C_0828	DSQ19_03185	NVIE_002650	gene_814	F8-1-350-C294-cds13	F8-2-350-C345-cds32	A4241_v1_2253	Ngar_c14550	C5F47_06980	C5F49_06990	C6988_02005	C6989_04765	C6990_09190	Ga0098834_11120	MY1_RS06760	NKMY2_RS05270	NMY3_02229	NITUZ_40183	NADRNF5_0660	GBH34155.1	NDEV_1631	NSIN_20608	gene_799	AAA07O23_00566	C5F50_09745
HCG455	hypothetical protein	contig_16_17	contig_159_14	gene_753	gene_1513	gene_401	contig_1_42	CRG89_RS02675	gene_395	gene_480	gene_92	gene_395	DSQ20_01300	NAQ_v2_1190	NKOR_00880	NSED_00865	CENSYa_0027	BD31_I1190	BG20_I0564	T478_1243	XU09_C0004G0232	NCS_30095	gene_55	gene_990	NPIRD3C_0601	DSQ19_09110	NVIE_022590	-	F8-1-350-C417-cds20	F8-2-350-C666-cds20	A4241_v1_0456	Ngar_c32090	C5F47_01050	C5F49_01035	C6988_00605	C6989_03550	C6990_06690	Ga0098834_10268	MY1_RS00790	NKMY2_RS00760	NMY3_00504	NITUZ_40503	NADRNF5_2045	GBH35079.1	NDEV_0187	NSIN_10145	gene_1601	AAA07O23_00137	C5F50_01355
HCG609	Hydroxymethylglutaryl-CoA synthase	-	contig_2703_7	-	gene_1639	gene_1246	contig_6_75	CRG89_RS02810	gene_1351	gene_647	gene_489	gene_1351	DSQ20_04965	NAQ_v2_0575	NKOR_04550	NSED_04555	CENSYa_0977	BD31_I1212	BG20_I1576	T478_0729	XU09_C0008G0058	NCS_10604	gene_250	gene_49	NPIRD3C_1374	DSQ19_04840	NVIE_000050	gene_67	F8-1-350-C8056-cds6	F8-2-350-C6634-cds6	A4241_v1_1821	Ngar_c24080	C5F47_04755	C5F49_04665	C6988_06095	C6989_09360	C6990_03820	Ga0098834_101133	MY1_RS04275	NKMY2_RS06840	NMY3_02631	NITUZ_30279	NADRNF5_1243	GBH33214.1	NDEV_1049	NSIN_30218	gene_1492	AAA07O23_01370	C5F50_06220
HCG367	formyl transferase domain protein	contig_16_10	contig_159_7	gene_746	gene_1506	gene_394	contig_1_49	CRG89_RS02945	gene_388	gene_218	gene_1211	gene_388	DSQ20_01350	NAQ_v2_1177	NKOR_00955	NSED_00940	CENSYa_0039	BD31_I1176	BG20_I0555	T478_1235	XU09_C0004G0224	NCS_11669	gene_49	gene_998	NPIRD3C_0614	DSQ19_09035	NVIE_008750	-	F8-1-350-C417-cds27	F8-2-350-C666-cds27	A4241_v1_2780	Ngar_c22670	C5F47_01100	C5F49_01085	C6988_03475	C6989_03625	C6990_06765	Ga0098834_10260	MY1_RS00835	NKMY2_RS00685	NMY3_01456	NITUZ_140179	NADRNF5_2037	GBH35061.1	NDEV_1893	NSIN_20300	gene_1594	AAA07O23_00145	C5F50_01420
HCG298	N-acetyl-gamma-glutamyl-phosphate reductase	contig_3_15	contig_3125_3	gene_562	gene_818	gene_844	contig_9_15	CRG89_RS03295	gene_856	gene_719	gene_1304	gene_856	DSQ20_07910	NAQ_v2_0115	NKOR_07275	NSED_07155	CENSYa_1203	BD31_I1263	BG20_I0409	T478_1044	XU09_C0006G0220	NCS_11357	gene_648	gene_1091	NPIRD3C_0835	DSQ19_03220	NVIE_016490	gene_807	F8-1-350-C294-cds20	F8-2-350-C345-cds25	A4241_v1_2260	Ngar_c29960	C5F47_06945	C5F49_06955	C6988_02040	C6989_04800	C6990_09155	Ga0098834_11113	MY1_RS06725	NKMY2_RS05305	NMY3_02222	NITUZ_40176	NADRNF5_0667	GBH34148.1	NDEV_1624	NSIN_20615	gene_792	AAA07O23_00559	C5F50_09710
HCG61	phosphoribosylformylglycinamidine cyclo-ligase	contig_36_6	contig_4227_5	gene_803	gene_681	gene_61	contig_2_82	CRG89_RS03330	gene_56	gene_1446	gene_745	gene_56	DSQ20_03175	NAQ_v2_0857	NKOR_03035	NSED_03060	CENSYa_1151	BD31_I2078	BG20_I0923	T478_1006	XU09_C0005G0026	NCS_11190	gene_1205	gene_982	NPIRD3C_1680	DSQ19_03415	NVIE_014650	gene_1229	F8-1-350-C556-cds14	F8-2-350-C3579-cds1	G61:	Ngar_c03730	C5F47_06180	C5F49_05935	C6988_07730	C6989_07445	C6990_08965	Ga0098834_10910	MY1_RS02690	NKMY2_RS05495	NMY3_02547	NITUZ_30039	NADRNF5_1580	GBH33507.1	NDEV_0666	NSIN_40180	gene_345	AAA07O23_01136	C5F50_04435
HCG326	Phosphoglycerate mutase	contig_97_10	contig_9_35	gene_952	gene_730	gene_110	contig_2_35	CRG89_RS03420	gene_105	gene_1457	gene_1273	gene_105	DSQ20_02990	NAQ_v2_0903	NKOR_02775	NSED_02705	CENSYa_0431	BD31_I1674	BG20_I1762	T478_1093	XU09_C0008G0333	NCS_10114	gene_1026	gene_1077	NPIRD3C_1739	DSQ19_02750	NVIE_006920	gene_955	F8-1-350-C517-cds24	F8-2-350-C1915-cds13	A4241_v1_2129	Ngar_c15320	C5F47_02755	C5F49_02935	C6988_08050	C6989_06445	C6990_08700	Ga0098834_10552	MY1_RS02505	NKMY2_RS04935	NMY3_02353	NITUZ_10069	NADRNF5_1644	GBH33570.1	NDEV_0528	NSIN_80028	gene_391	AAA07O23_00261	C5F50_04130
HCG748	Translation initiation factor IF2/IF5	contig_122_9	contig_4668_5	gene_334	gene_497	gene_711	contig_15_35	CRG89_RS03870	gene_982	gene_702	-	gene_982	DSQ20_08325	NAQ_v2_0019	NKOR_07785	NSED_07755	CENSYa_0828	BD31_I1516	BG20_I1196	T478_0364	XU09_C0004G0039	NCS_11444	gene_1313	-	NPIRD3C_2073	DSQ19_07965	NVIE_023960	gene_718	F8-1-350-C1104-cds21	F8-2-350-C1558-cds23	A4241_v1_0466	Ngar_c30420	C5F47_07500	C5F49_07380	C6988_01595	C6989_00360	C6990_10105	-	MY1_RS07205	NKMY2_RS09825	NMY3_00494	NITUZ_40280	NADRNF5_0468	GBH34299.1	NDEV_1701	NSIN_20522	gene_859	AAA07O23_00193	C5F50_10695
HCG605	methionine aminopeptidase, type II	-	contig_2827_3	-	gene_664	gene_44	contig_33_5	CRG89_RS04070	gene_38	gene_945	gene_1260	gene_38	DSQ20_03245	NAQ_v2_0836	NKOR_03140	NSED_03150	CENSYa_1231	BD31_I1292	BG20_I0935	T478_0994	XU09_C0005G0042	NCS_11164	gene_500	gene_863	NPIRD3C_1654	DSQ19_03500	NVIE_007810	gene_1243	F8-1-350-C444-cds35	F8-2-350-C882-cds30	A4241_v1_0489	Ngar_c21230	C5F47_06100	C5F49_05860	C6988_07645	C6989_07320	C6990_09060	Ga0098834_10929	MY1_RS02760	NKMY2_RS05580	NMY3_00472	NITUZ_30054	NADRNF5_1558	GBH33485.1	NDEV_0686	NSIN_40162	gene_468	AAA07O23_01151	C5F50_04530
HCG761	hypothetical protein	contig_40_20	contig_5904_5	gene_663	gene_315	gene_235	contig_7_42	CRG89_RS04465	gene_230	gene_84	gene_173	gene_230	DSQ20_02340	NAQ_v2_1034	NKOR_02080	NSED_02175	CENSYa_0307	BD31_I1079	BG20_I1134	T478_1098	XU09_C0001G0116	NCS_30390	gene_873	gene_1230	NPIRD3C_1944	DSQ19_02185	NVIE_029730	gene_1262	-	-	A4241_v1_2804	Ngar_c24570	C5F47_02155	C5F49_02205	C6988_04495	C6989_05695	C6990_08050	Ga0098834_1167	MY1_RS01805	NKMY2_RS04335	NMY3_01431	NITUZ_140333	NADRNF5_1757	GBH33689.1	NDEV_0374	NSIN_100050	gene_1040	AAA07O23_00043	C5F50_03050
HCG538	Transcription factor CBF/NF-Y/histone domain protein	-	contig_357_15	gene_314	gene_517	gene_691	contig_15_16	CRG89_RS04625	gene_1002	gene_1059	gene_737	gene_1002	DSQ20_08410	NAQ_v2_2051	NKOR_07885	NSED_07850	CENSYa_0055	BD31_I1599	BG20_I1215	T478_0345	XU09_C0004G0058	NCS_11471	gene_984	gene_1021	NPIRD3C_2098	DSQ19_08055	NVIE_010150	gene_737	F8-1-350-C1104-cds1	F8-2-350-C1558-cds3	A4241_v1_1325	Ngar_c20780	C5F47_07590	C5F49_07470	C6988_01455	C6989_00465	C6990_10015	Ga0098834_10317	MY1_RS07290	NKMY2_RS09920	NMY3_03330	NITUZ_40303	NADRNF5_0447	GBH34317.1	NDEV_1728	NSIN_20495	gene_878	AAA07O23_00173	C5F50_10785
HCG539	TatD-related deoxyribonuclease	-	contig_357_16	gene_315	gene_516	gene_692	contig_15_17	CRG89_RS04630	gene_1001	gene_1058	gene_738	gene_1001	DSQ20_08405	NAQ_v2_0001	NKOR_07880	NSED_07845	CENSYa_0054	BD31_I1600	BG20_I1214	T478_0346	XU09_C0004G0057	NCS_11470	gene_983	gene_1022	NPIRD3C_2097	DSQ19_08050	NVIE_010160	gene_736	F8-1-350-C1104-cds2	F8-2-350-C1558-cds4	A4241_v1_1326	Ngar_c20770	C5F47_07585	C5F49_07465	C6988_01460	C6989_00460	C6990_10020	Ga0098834_10316	MY1_RS07285	NKMY2_RS09915	NMY3_03329	NITUZ_40302	NADRNF5_0448	GBH34316.1	NDEV_1727	NSIN_20496	gene_877	AAA07O23_00174	C5F50_10780
HCG543	Adenylosuccinate synthase	contig_111_5	contig_2758_5	gene_326	gene_505	gene_703	contig_15_27	CRG89_RS04645	gene_990	gene_1048	gene_889	gene_990	DSQ20_08360	NAQ_v2_0011	NKOR_07825	NSED_07795	CENSYa_1463	BD31_I1524	BG20_I1204	T478_0356	XU09_C0004G0047	NCS_11458	gene_973	-	NPIRD3C_2081	DSQ19_08000	NVIE_017070	gene_726	F8-1-350-C1104-cds13	F8-2-350-C1558-cds15	A4241_v1_1302	Ngar_c34310	C5F47_07535	C5F49_07415	C6988_01560	C6989_00395	C6990_10070	Ga0098834_1036	MY1_RS07240	NKMY2_RS09865	NMY3_03355	NITUZ_40287	NADRNF5_0459	GBH34306.1	NDEV_1714	NSIN_20510	gene_867	AAA07O23_00185	C5F50_10730
HCG544	hypothetical protein	contig_111_6	contig_2758_6	gene_327	gene_504	gene_704	contig_15_28	CRG89_RS04665	gene_989	gene_1047	gene_890	gene_989	DSQ20_08355	NAQ_v2_0012	NKOR_07820	NSED_07790	CENSYa_1467	BD31_I1523	BG20_I1203	T478_0357	XU09_C0004G0046	NCS_11457	gene_972	-	NPIRD3C_2080	DSQ19_07995	NVIE_017090	gene_725	F8-1-350-C1104-cds14	F8-2-350-C1558-cds16	A4241_v1_1317	Ngar_c34330	C5F47_07530	C5F49_07410	C6988_01565	C6989_00390	C6990_10075	Ga0098834_1035	MY1_RS07235	NKMY2_RS09860	NMY3_03340	NITUZ_40286	NADRNF5_0460	GBH34305.1	NDEV_1713	NSIN_20511	gene_866	AAA07O23_00186	C5F50_10725
HCG660	orotidine 5'-phosphate decarboxylase	contig_111_7	contig_2758_7	gene_328	gene_503	gene_705	contig_15_29	CRG89_RS04670	gene_988	gene_1046	gene_891	gene_988	DSQ20_08350	NAQ_v2_0013	NKOR_07815	NSED_07785	CENSYa_1468	BD31_I1521	BG20_I1201	T478_0359	XU09_C0004G0045	NCS_11456	gene_971	-	NPIRD3C_2079	DSQ19_07990	NVIE_017100	gene_724	F8-1-350-C1104-cds15	F8-2-350-C1558-cds17	A4241_v1_1318	Ngar_c34340	C5F47_07525	C5F49_07405	C6988_01570	C6989_00385	C6990_10080	Ga0098834_1034	MY1_RS07230	NKMY2_RS09855	NMY3_03339	NITUZ_40285	NADRNF5_0461	GBH34304.1	NDEV_1712	NSIN_20512	gene_865	AAA07O23_00187	C5F50_10720
HCG545	NUDIX hydrolase	contig_111_8	contig_2758_8	gene_329	gene_502	gene_706	contig_15_30	CRG89_RS04675	gene_987	gene_1045	gene_892	gene_987	DSQ20_08345	NAQ_v2_0014	NKOR_07810	NSED_07780	CENSYa_1469	BD31_I1522	BG20_I1202	T478_0358	XU09_C0004G0044	NCS_11455	gene_970	-	NPIRD3C_2078	DSQ19_07985	NVIE_017110	gene_723	F8-1-350-C1104-cds16	F8-2-350-C1558-cds18	A4241_v1_1309	Ngar_c34350	C5F47_07520	C5F49_07400	C6988_01575	C6989_00380	C6990_10085	Ga0098834_1033	MY1_RS07225	NKMY2_RS09850	NMY3_03349	NITUZ_40284	NADRNF5_0462	GBH34303.1	NDEV_1711	NSIN_20513	gene_864	AAA07O23_00188	C5F50_10715
HCG542	hypothetical protein	contig_111_4	contig_2758_4	gene_325	gene_506	gene_702	contig_15_26	CRG89_RS04685	gene_991	gene_1049	gene_888	gene_991	DSQ20_08365	NAQ_v2_0010	NKOR_07830	NSED_07800	CENSYa_1462	BD31_I1526	BG20_I1206	T478_0354	XU09_C0004G0048	NCS_11459	gene_974	-	NPIRD3C_2082	DSQ19_08005	NVIE_017060	gene_727	F8-1-350-C1104-cds12	F8-2-350-C1558-cds14	A4241_v1_1303	Ngar_c34300	C5F47_07540	C5F49_07420	C6988_01555	C6989_00400	C6990_10065	Ga0098834_1037	MY1_RS07245	NKMY2_RS09870	NMY3_03354	NITUZ_40288	NADRNF5_0458	GBH34307.1	NDEV_1715	NSIN_20507	gene_868	AAA07O23_00184	C5F50_10735
HCG540	THUMP domain protein	-	contig_357_19	gene_318	gene_513	gene_695	contig_15_20	CRG89_RS04710	gene_998	gene_1055	gene_741	gene_998	DSQ20_08390	NAQ_v2_0004	NKOR_07865	NSED_07830	CENSYa_1384	BD31_I1602	BG20_I1212	T478_0348	XU09_C0004G0054	NCS_11467	gene_980	gene_1163	NPIRD3C_2094	DSQ19_08035	NVIE_010190	gene_733	F8-1-350-C1104-cds5	F8-2-350-C1558-cds7	A4241_v1_1536	Ngar_c20730	C5F47_07570	C5F49_07450	C6988_01475	C6989_00445	C6990_10035	Ga0098834_10313	MY1_RS07270	NKMY2_RS09900	NMY3_03125	NITUZ_40294	NADRNF5_0451	GBH34313.1	NDEV_1724	NSIN_20499	gene_874	AAA07O23_00177	C5F50_10765
HCG418	thiamineS protein	-	contig_357_18	gene_317	gene_514	gene_694	contig_15_19	CRG89_RS04720	gene_999	gene_1056	gene_740	gene_999	DSQ20_08395	NAQ_v2_0003	NKOR_07870	NSED_07835	CENSYa_1383	BD31_I1603	BG20_I1211	T478_0349	XU09_C0004G0055	NCS_11468	gene_981	gene_1164	NPIRD3C_2095	DSQ19_08040	NVIE_010180	gene_734	F8-1-350-C1104-cds4	F8-2-350-C1558-cds6	A4241_v1_1328	Ngar_c20750	C5F47_07575	C5F49_07455	C6988_01470	C6989_00450	C6990_10030	Ga0098834_10314	MY1_RS07275	NKMY2_RS09905	NMY3_03327	NITUZ_40295	NADRNF5_0450	GBH34314.1	NDEV_1725	NSIN_20498	gene_875	AAA07O23_00176	C5F50_10770
HCG564	ribosomal protein L16	contig_54_12	contig_699_4	gene_588	gene_286	gene_206	contig_7_11	CRG89_RS04785	gene_201	gene_110	gene_644	gene_201	DSQ20_02525	NAQ_v2_0997	NKOR_02235	NSED_02325	CENSYa_1135	BD31_I1720	BG20_I0733	T478_0426	XU09_C0001G0085	NCS_10002	gene_1063	-	NPIRD3C_1910	DSQ19_02365	NVIE_003540	gene_868	F8-1-350-C766-cds29	F8-2-350-C1165-cds29	A4241_v1_1626	Ngar_c18610	C5F47_02375	C5F49_02420	C6988_04680	C6989_05860	C6990_08215	Ga0098834_11421	MY1_RS01990	NKMY2_RS04510	NMY3_02992	NITUZ_140369	NADRNF5_1724	GBH33657.1	NDEV_0421	NSIN_100018	gene_1011	AAA07O23_00015	C5F50_03245
HCG565	tRNA intron endonuclease	contig_54_13	contig_699_5	gene_589	gene_285	gene_205	contig_7_10	CRG89_RS04790	gene_200	gene_111	gene_1303	gene_200	DSQ20_02530	NAQ_v2_0996	NKOR_02240	NSED_02330	CENSYa_1136	BD31_I1718	BG20_I0736	T478_0428	XU09_C0001G0084	NCS_10003	gene_1064	-	NPIRD3C_1909	DSQ19_02370	NVIE_0359	gene_867	F8-1-350-C766-cds30	F8-2-350-C1165-cds30	A4241_v1_1625	Ngar_c18600	C5F47_02380	C5F49_02425	C6988_04685	C6989_05865	C6990_08220	Ga0098834_11422	MY1_RS01995	NKMY2_RS04515	NMY3_02993	NITUZ_140370	NADRNF5_1723	GBH33656.1	NDEV_0422	NSIN_100016	gene_1010	AAA07O23_00014	C5F50_03250
HCG294	Protein of unknown function UPF0147	-	contig_19_16	gene_530	gene_386	gene_306	contig_8_18	CRG89_RS04825	gene_1516	gene_1198	gene_354	gene_1516	DSQ20_01785	NAQ_v2_1133	NKOR_01385	NSED_01480	CENSYa_1620	BD31_I1331	BG20_I2006	T478_0232	XU09_C0001G0224	NCS_30270	gene_459	gene_686	NPIRD3C_0709	DSQ19_01690	NVIE_006610	gene_607	F8-1-350-C312-cds23	F8-2-350-C313-cds22	A4241_v1_2148	Ngar_c15550	C5F47_01645	C5F49_01640	C6988_08845	C6989_04110	C6990_07260	Ga0098834_10643	MY1_RS01260	NKMY2_RS03840	NMY3_02335	NITUZ_140240	NADRNF5_1945	GBH33817.1	NDEV_0274	NSIN_10090	gene_1134	AAA07O23_00503	C5F50_02245
HCG598	KOW domain protein	contig_166_4	contig_54_24	gene_1284	gene_1273	gene_1220	contig_6_44	CRG89_RS05160	gene_1320	gene_202	-	gene_1320	DSQ20_05135	NAQ_v2_0600	NKOR_04400	NSED_04435	CENSYa_0868	BD31_I2119	BG20_I1611	T478_0707	XU09_C0008G0032	NCS_10684	gene_582	gene_113	NPIRD3C_1422	DSQ19_04670	NVIE_005020	gene_91	F8-1-350-C548-cds6	-	A4241_v1_2178	Ngar_c17400	C5F47_04895	C5F49_04795	C6988_06225	C6989_09580	C6990_03945	Ga0098834_101154	MY1_RS04105	NKMY2_RS06690	NMY3_02304	NITUZ_30257	NADRNF5_1272	GBH33240.1	NDEV_0939	NSIN_30278	gene_1463	AAA07O23_01390	C5F50_06085
HCG349	Ribosomal protein S4E, central domain protein	contig_166_5	contig_54_23	gene_1286	gene_1274	gene_1219	contig_6_43	CRG89_RS05165	gene_1319	gene_201	gene_253	gene_1319	DSQ20_05140	NAQ_v2_0599	NKOR_04395	NSED_04430	CENSYa_0869	BD31_I1949	BG20_I1610	T478_0706	XU09_C0008G0033	NCS_10683	gene_583	gene_114	NPIRD3C_1423	DSQ19_04675	NVIE_005010	gene_92	F8-1-350-C548-cds7	-	A4241_v1_2177	Ngar_c17410	C5F47_04900	C5F49_04800	C6988_06230	C6989_09585	C6990_03950	Ga0098834_101155	MY1_RS04100	NKMY2_RS06695	NMY3_02305	NITUZ_30258	NADRNF5_1273	GBH33241.1	NDEV_0940	NSIN_30277	gene_1462	AAA07O23_01391	C5F50_06080
HCG350	ribosomal protein S8	contig_166_8	contig_54_20	gene_1289	gene_1277	gene_1216	contig_6_40	CRG89_RS05180	gene_1316	gene_198	gene_256	gene_1316	DSQ20_05155	NAQ_v2_0596	NKOR_04380	NSED_04415	CENSYa_0872	BD31_I1946	BG20_I1103	T478_0703	XU09_C0008G0035	NCS_10680	gene_586	gene_117	NPIRD3C_1426	DSQ19_04690	NVIE_004990	gene_95	F8-1-350-C548-cds10	-	A4241_v1_2175	Ngar_c17440	C5F47_04915	C5F49_04815	C6988_06245	C6989_09600	C6990_03965	Ga0098834_101158	MY1_RS04085	NKMY2_RS06710	NMY3_02307	NITUZ_30261	NADRNF5_1276	GBH33243.1	NDEV_0943	NSIN_30274	gene_1460	AAA07O23_01394	C5F50_06065
HCG208	ribosomal protein L6	contig_166_9	contig_54_19	gene_1290	gene_1278	gene_1215	contig_6_39	CRG89_RS05185	gene_1315	gene_197	gene_257	gene_1315	DSQ20_05160	NAQ_v2_0595	NKOR_04375	NSED_04410	CENSYa_0873	BD31_I1945	BG20_I1102	T478_0702	XU09_C0008G0036	NCS_10679	gene_587	gene_118	NPIRD3C_1427	DSQ19_04695	NVIE_004980	gene_96	F8-1-350-C548-cds11	F8-2-350-C730-cds1	A4241_v1_2174	Ngar_c17450	C5F47_04920	C5F49_04820	C6988_06250	C6989_09605	C6990_03970	Ga0098834_101159	MY1_RS04080	NKMY2_RS06715	NMY3_02308	NITUZ_30262	NADRNF5_1277	GBH33244.1	NDEV_0944	NSIN_30273	gene_1459	AAA07O23_01395	C5F50_06060
HCG197	triosephosphate isomerase	contig_139_5	contig_128_3	gene_1234	gene_1044	gene_1081	contig_4_8	CRG89_RS05255	gene_1208	gene_305	gene_494	gene_1208	DSQ20_06160	NAQ_v2_0408	NKOR_05385	NSED_05415	CENSYa_1177	BD31_I0206	BG20_I1593	T478_0637	XU09_C0008G0174	NCS_10800	gene_775	gene_1093	NPIRD3C_1214	DSQ19_05630	NVIE_014420	gene_185	F8-1-350-C498-cds1	F8-2-350-C754-cds3	A4241_v1_2265	Ngar_c02940	C5F47_03830	C5F49_03790	C6988_03690	C6989_08665	C6990_02780	Ga0098834_10142	MY1_RS05200	NKMY2_RS07515	NMY3_02217	NITUZ_30425	NADRNF5_1025	GBH34562.1	NDEV_0827	NSIN_40017	gene_140	AAA07O23_01277	C5F50_07445
HCG356	ribosomal protein S10	contig_74_8	contig_2715_4	gene_1418	gene_1626	gene_931	contig_5_18	CRG89_RS05275	gene_1398	gene_1741	gene_1218	gene_1398	DSQ20_06520	NAQ_v2_0348	NKOR_05765	NSED_06085	CENSYa_0407	BD31_I0108	BG20_I2217	T478_0860	XU09_C0006G0031	NCS_10600	gene_385	gene_730	NPIRD3C_1123	DSQ19_06035	NVIE_014390	gene_1194	F8-1-350-C1294-cds25	F8-2-350-C2364-cds24	A4241_v1_1683	Ngar_c02910	C5F47_03300	C5F49_03435	C6988_00075	C6989_08225	C6990_02240	Ga0098834_101233	MY1_RS05575	NKMY2_RS07895	NMY3_02942	NITUZ_30491	NADRNF5_0897	GBH34651.1	NDEV_1053	NSIN_30214	gene_1726	AAA07O23_00342	C5F50_07950
HCG122	translation elongation factor EF-1, subunit alpha	contig_74_7	contig_2715_3	gene_1419	gene_1627	gene_932	contig_41_3	CRG89_RS05280	gene_1397	gene_1742	gene_1219	gene_1397	DSQ20_06525	NAQ_v2_0347	NKOR_05770	NSED_06090	CENSYa_0406	BD31_I0107	BG20_I2216	T478_0861	XU09_C0006G0032	NCS_10599	gene_386	gene_731	NPIRD3C_1122	DSQ19_06040	NVIE_014400	gene_1193	F8-1-350-C1294-cds26	F8-2-350-C2364-cds25	A4241_v1_1682	Ngar_c02920	C5F47_03295	C5F49_03430	C6988_00080	C6989_08220	C6990_02235	Ga0098834_101234	MY1_RS05580	NKMY2_RS07900	NMY3_02943	NITUZ_30492	NADRNF5_0896	GBH34652.1	NDEV_1054	NSIN_30213	gene_1727	AAA07O23_00343	C5F50_07955
HCG458	Sjogrens syndrome scleroderma autoantigen 1	contig_315_4	contig_5223_4	gene_845	gene_651	gene_32	contig_4_101	CRG89_RS05385	gene_26	gene_956	gene_451	gene_26	DSQ20_03300	NAQ_v2_0824	NKOR_03180	NSED_03200	CENSYa_1209	BD31_I0555	BG20_I1029	T478_0983	XU09_C0005G0054	NCS_10989	gene_509	gene_896	NPIRD3C_1646	DSQ19_03570	NVIE_001550	gene_1252	F8-1-350-C444-cds24	F8-2-350-C882-cds19	A4241_v1_1425	Ngar_c13810	C5F47_05975	C5F49_05810	C6988_07585	C6989_07275	C6990_04965	Ga0098834_10940	MY1_RS02905	NKMY2_RS05645	NMY3_03267	NITUZ_30066	NADRNF5_1529	GBH33473.1	NDEV_0699	NSIN_40136	gene_479	AAA07O23_01162	C5F50_04610
HCG576	translation initiation factor SUI1	contig_315_5	contig_5223_3	gene_844	gene_650	gene_31	contig_4_100	CRG89_RS05390	gene_25	gene_955	gene_452	gene_25	DSQ20_03305	NAQ_v2_0825	NKOR_03185	NSED_03205	CENSYa_1212	BD31_I0556	BG20_I1028	T478_0982	XU09_C0005G0053	NCS_10990	gene_508	gene_897	NPIRD3C_1645	DSQ19_03565	NVIE_001560	gene_1251	F8-1-350-C444-cds23	F8-2-350-C882-cds18	A4241_v1_2235	Ngar_c13800	C5F47_05970	C5F49_05805	C6988_07590	C6989_07270	C6990_04960	Ga0098834_10939	MY1_RS02910	NKMY2_RS05640	NMY3_02246	NITUZ_30065	NADRNF5_1528	GBH33472.1	NDEV_0698	NSIN_40137	gene_480	AAA07O23_01161	C5F50_04615
HCG570	NAD(+) kinase	contig_225_4	-	-	gene_1080	gene_1118	contig_2_119	CRG89_RS05460	gene_1244	gene_277	gene_966	gene_1244	DSQ20_04055	NAQ_v2_0452	NKOR_05175	NSED_05145	CENSYa_1273	BD31_I1870	BG20_I0808	T478_0793	XU09_C0008G0136	NCS_10496	gene_803	gene_1030	NPIRD3C_1258	DSQ19_05415	NVIE_005530	gene_168	F8-1-350-C314-cds35	F8-2-350-C512-cds35	A4241_v1_1988	Ngar_c16560	C5F47_04085	C5F49_04045	C6988_05590	C6989_08835	C6990_03065	Ga0098834_10157	MY1_RS04900	NKMY2_RS07300	NMY3_02472	NITUZ_30382	NADRNF5_1086	GBH34505.1	NDEV_1135	NSIN_30111	gene_21	AAA07O23_01291	C5F50_06930
HCG607	Ribosomal protein S26E	contig_189_2	-	-	gene_1077	gene_1115	contig_2_117	CRG89_RS05465	gene_1241	gene_279	gene_964	gene_1241	DSQ20_04045	NAQ_v2_0449	NKOR_05190	NSED_05155	CENSYa_1382	BD31_I1874	BG20_I1650	T478_0796	XU09_C0008G0139	NCS_10494	gene_801	gene_1028	NPIRD3C_1255	DSQ19_05430	NVIE_005550	gene_166	F8-1-350-C314-cds32	F8-2-350-C512-cds32	A4241_v1_1986	Ngar_c16530	C5F47_04075	C5F49_04035	C6988_03535	C6989_08825	C6990_03030	Ga0098834_10159	MY1_RS04910	NKMY2_RS07315	NMY3_02474	NITUZ_30385	NADRNF5_1079	GBH34511.1	NDEV_1138	NSIN_30109	gene_19	AAA07O23_01294	C5F50_06950
HCG665	CDP-alcohol phosphatidyltransferase	contig_189_3	-	-	gene_1076	gene_1114	contig_2_116	CRG89_RS05470	gene_1240	gene_281	-	gene_1240	DSQ20_04040	NAQ_v2_0448	NKOR_05195	NSED_05160	CENSYa_1381	BD31_I1873	BG20_I1649	T478_0797	XU09_C0008G0140	NCS_10493	gene_799	gene_1026	NPIRD3C_1254	DSQ19_05435	NVIE_005560	gene_165	F8-1-350-C314-cds31	F8-2-350-C512-cds31	A4241_v1_1985	Ngar_c16520	C5F47_04070	C5F49_04030	C6988_03540	C6989_08820	C6990_03025	Ga0098834_10160	MY1_RS04915	NKMY2_RS07320	NMY3_02475	NITUZ_30386	NADRNF5_1078	GBH34512.1	NDEV_1139	NSIN_30108	gene_18	AAA07O23_01296	C5F50_06955
HCG452	ribosomal protein L7Ae/L30e/S12e/Gadd45	contig_16_8	contig_159_5	gene_744	gene_1504	gene_392	contig_1_51	CRG89_RS06310	gene_386	gene_220	gene_546	gene_386	DSQ20_01365	NAQ_v2_1174	NKOR_00965	NSED_00950	CENSYa_0293	BD31_I1173	BG20_I0552	T478_1232	XU09_C0004G0221	NCS_11667	gene_47	gene_344	NPIRD3C_0616	DSQ19_09015	NVIE_029310	-	F8-1-350-C417-cds29	F8-2-350-C666-cds29	A4241_v1_3249	Ngar_c28310	C5F47_01115	C5F49_01100	C6988_03460	C6989_03640	C6990_06780	Ga0098834_10257	MY1_RS00850	NKMY2_RS00665	NMY3_00935	NITUZ_140193	NADRNF5_2035	GBH35059.1	NDEV_1873	NSIN_20302	gene_1592	AAA07O23_00148	C5F50_01435
HCG451	Ribosomal protein S28e	contig_16_7	contig_159_4	gene_743	gene_1503	gene_391	contig_1_52	CRG89_RS06315	gene_385	gene_221	gene_545	gene_385	DSQ20_01370	NAQ_v2_1173	NKOR_00970	NSED_00955	CENSYa_0294	BD31_I1172	BG20_I0551	T478_1231	XU09_C0004G0220	NCS_11666	gene_46	gene_345	NPIRD3C_0617	DSQ19_09010	NVIE_029300	-	F8-1-350-C417-cds30	F8-2-350-C666-cds30	A4241_v1_3248	Ngar_c28300	C5F47_01120	C5F49_01105	C6988_03455	C6989_03645	C6990_06785	Ga0098834_10256	MY1_RS00855	NKMY2_RS00660	NMY3_00936	NITUZ_140194	NADRNF5_2034	GBH35058.1	NDEV_1872	NSIN_20303	gene_1591	AAA07O23_00604	C5F50_01440
HCG679	Nucleoside-diphosphate kinase	contig_16_5	contig_159_2	gene_741	gene_1501	gene_389	contig_1_54	CRG89_RS06325	gene_383	gene_223	gene_543	gene_383	DSQ20_01380	NAQ_v2_1171	NKOR_00980	NSED_00965	CENSYa_0296	BD31_I1170	BG20_I0549	T478_1229	XU09_C0004G0218	NCS_11664	gene_44	gene_347	NPIRD3C_0619	DSQ19_09000	NVIE_029280	-	F8-1-350-C417-cds32	F8-2-350-C666-cds32	A4241_v1_3246	Ngar_c28280	C5F47_01130	C5F49_01115	C6988_03445	C6989_03655	C6990_06795	Ga0098834_10254	MY1_RS00865	NKMY2_RS00650	NMY3_00937	NITUZ_140196	NADRNF5_2033	GBH35056.1	NDEV_1870	NSIN_20305	gene_1589	AAA07O23_00606	C5F50_01450
HCG419	undecaprenyl diphosphate synthase	contig_111_9	contig_2758_9	gene_330	gene_501	gene_707	contig_15_31	CRG89_RS06560	gene_986	gene_1044	gene_893	gene_986	DSQ20_08340	NAQ_v2_0015	NKOR_07805	NSED_07775	CENSYa_1470	BD31_I1520	BG20_I1200	T478_0360	XU09_C0004G0043	NCS_11454	gene_969	-	NPIRD3C_2077	DSQ19_07980	NVIE_018850	gene_722	F8-1-350-C1104-cds17	F8-2-350-C1558-cds19	A4241_v1_1311	Ngar_c35510	C5F47_07515	C5F49_07395	C6988_01580	C6989_00375	C6990_10090	Ga0098834_1032	MY1_RS07220	NKMY2_RS09845	NMY3_03347	NITUZ_40283	NADRNF5_0463	GBH34302.1	NDEV_1710	NSIN_20514	gene_863	AAA07O23_00189	C5F50_10710
HCG339	hypothetical protein	contig_79_8	contig_101_13	gene_1110	gene_567	gene_641	contig_13_13	CRG89_RS06675	gene_1052	gene_444	gene_35	gene_1052	DSQ20_08795	NAQ_v2_2003	NKOR_08200	NSED_08285	CENSYa_0391	BD31_I1402	BG20_I0364	T478_0295	XU09_C0004G0112	NCS_11571	gene_902	gene_1173	NPIRD3C_2153	DSQ19_08485	NVIE_004540	gene_664	F8-1-350-C1583-cds8	F8-2-350-C2208-cds16	A4241_v1_1149	Ngar_c17830	C5F47_07900	C5F49_07785	C6988_01085	C6989_00760	C6990_10460	Ga0098834_10387	MY1_RS07555	NKMY2_RS00140	NMY3_03551	NITUZ_40357	NADRNF5_0388	GBH34371.1	NDEV_1792	NSIN_20389	gene_529	AAA07O23_00455	C5F50_11115
HCG334	RNA polymerase Rpb4	contig_57_5	contig_11_35	gene_1046	gene_468	gene_740	contig_9_51	CRG89_RS06710	gene_952	gene_740	gene_72	gene_952	DSQ20_08170	NAQ_v2_0055	NKOR_07675	NSED_07530	CENSYa_0467	BD31_I1731	BG20_I0746	T478_1075	XU09_C0004G0003	NCS_11413	gene_685	gene_1133	NPIRD3C_2043	DSQ19_07785	NVIE_028460	gene_842	F8-1-350-C912-cds6	F8-2-350-C1324-cds9	A4241_v1_2883	Ngar_c25200	C5F47_07355	C5F49_07235	C6988_01740	C6989_00210	C6990_09640	Ga0098834_11149	MY1_RS07055	NKMY2_RS09655	NMY3_01281	NITUZ_40246	NADRNF5_0498	GBH34264.1	NDEV_1663	NSIN_20564	gene_830	AAA07O23_00732	C5F50_10275
HCG333	Protein of unknown function DUF655	contig_57_4	contig_11_34	gene_1045	gene_467	gene_741	contig_9_50	CRG89_RS06715	gene_951	gene_739	gene_73	gene_951	DSQ20_08165	NAQ_v2_0056	NKOR_07670	NSED_07525	CENSYa_0468	BD31_I1730	BG20_I0747	T478_1074	XU09_C0004G0002	NCS_11412	gene_684	gene_1134	NPIRD3C_2042	DSQ19_07780	NVIE_028470	gene_841	F8-1-350-C912-cds5	F8-2-350-C1324-cds8	A4241_v1_2882	Ngar_c25190	C5F47_07350	C5F49_07230	C6988_01745	C6989_00205	C6990_09635	Ga0098834_11148	MY1_RS07050	NKMY2_RS09650	NMY3_01282	NITUZ_40245	NADRNF5_0499	GBH34263.1	NDEV_1662	NSIN_20565	gene_829	AAA07O23_00733	C5F50_10270
HCG365	small GTP-binding protein	-	contig_643_2	gene_1227	gene_1340	gene_1398	contig_4_57	CRG89_RS06725	gene_1388	-	gene_1256	gene_1388	DSQ20_03625	NAQ_v2_0762	NKOR_03520	NSED_03405	CENSYa_0349	BD31_I0736	BG20_I0621	T478_0877	XU09_C0005G0107	NCS_10865	gene_829	gene_1071	NPIRD3C_1578	DSQ19_03825	NVIE_003670	gene_232	F8-1-350-C7959-cds3	F8-2-350-C11249-cds3	A4241_v1_2805	Ngar_c18500	C5F47_05670	C5F49_05555	C6988_07205	C6989_06945	C6990_04665	Ga0098834_11321	MY1_RS03210	NKMY2_RS05900	NMY3_01430	NITUZ_30119	NADRNF5_1468	GBH33388.1	NDEV_0766	NSIN_40072	gene_667	AAA07O23_01231	C5F50_04930
HCG231	Isocitrate dehydrogenase (NAD(+))	contig_57_1	contig_11_31	gene_1042	gene_464	gene_744	contig_9_47	CRG89_RS06730	gene_948	gene_1794	gene_76	gene_948	DSQ20_08150	NAQ_v2_0059	NKOR_07655	NSED_07510	CENSYa_0471	BD31_I1727	BG20_I0750	T478_1072	-	NCS_11408	gene_681	gene_358	NPIRD3C_2039	DSQ19_07765	NVIE_028500	gene_838	F8-1-350-C912-cds2	F8-2-350-C1324-cds5	A4241_v1_2808	Ngar_c25160	C5F47_07335	C5F49_07215	C6988_01760	C6989_00190	C6990_09620	Ga0098834_11145	MY1_RS07035	NKMY2_RS09635	NMY3_01427	NITUZ_40240	NADRNF5_0502	GBH34260.1	NDEV_1658	NSIN_20569	gene_826	AAA07O23_00736	C5F50_10255
HCG353	thioredoxin reductase	contig_99_9	contig_242_7	gene_1374	gene_1410	-	contig_4_65	CRG89_RS07110	gene_1373	gene_1415	gene_1058	gene_1373	DSQ20_03570	NAQ_v2_0772	NKOR_03450	NSED_03485	CENSYa_0363	BD31_I0617	BG20_I2068	T478_0553	XU09_C0005G0097	NCS_10881	gene_822	gene_587	NPIRD3C_1600	DSQ19_03785	NVIE_008160	gene_240	F8-1-350-C6520-cds9	F8-2-350-C5313-cds1	A4241_v1_2120	Ngar_c21730	C5F47_05740	C5F49_05595	C6988_07255	C6989_07040	C6990_04740	Ga0098834_11314	MY1_RS03140	NKMY2_RS05860	NMY3_02362	NITUZ_30111	NADRNF5_1483	GBH33432.1	NDEV_0756	NSIN_40082	gene_518	AAA07O23_01224	C5F50_04850
HCG217	SirA family protein	contig_211_4	contig_242_10	gene_1370	gene_1414	-	contig_4_68	CRG89_RS07120	gene_1369	gene_1416	gene_1059	gene_1369	DSQ20_03540	NAQ_v2_0776	NKOR_03430	NSED_03505	CENSYa_0364	BD31_I0613	BG20_I2267	T478_0552	XU09_C0005G0093	NCS_10883	gene_821	gene_586	NPIRD3C_1604	DSQ19_03765	NVIE_008180	gene_241	F8-1-350-C6520-cds5	F8-2-350-C5313-cds5	A4241_v1_2118	Ngar_c21760	C5F47_05760	C5F49_05615	C6988_07275	C6989_07060	C6990_04760	Ga0098834_11313	MY1_RS03120	NKMY2_RS05840	NMY3_02364	NITUZ_30107	NADRNF5_1486	GBH33436.1	NDEV_0754	NSIN_40084	gene_515	AAA07O23_01223	C5F50_04830
HCG443	2-alkenal reductase	contig_183_3	contig_11_23	gene_646	gene_332	gene_252	contig_9_39	CRG89_RS07185	gene_247	gene_1033	gene_84	gene_247	DSQ20_08045	NAQ_v2_0077	NKOR_07485	NSED_07320	CENSYa_0182	BD31_I1953	BG20_I2204	T478_1068	XU09_C0006G0250	NCS_11394	gene_673	gene_366	NPIRD3C_0803	DSQ19_07470	NVIE_015110	gene_831	F8-1-350-C1265-cds2	F8-2-350-C2061-cds2	A4241_v1_1944	Ngar_c04450	C5F47_07100	C5F49_07095	C6988_01895	C6989_04640	C6990_09300	Ga0098834_11137	MY1_RS06860	NKMY2_RS09330	NMY3_02508	NITUZ_40213	NADRNF5_0616	GBH34191.1	NDEV_1650	NSIN_20587	gene_818	AAA07O23_00744	C5F50_09870
HCG311	ribosomal protein S9	contig_40_13	contig_1176_8	gene_670	gene_308	gene_228	contig_7_35	CRG89_RS07250	gene_223	gene_88	gene_177	gene_223	DSQ20_02375	NAQ_v2_1027	NKOR_02115	NSED_02210	CENSYa_1489	BD31_I1065	BG20_I0704	T478_0399	XU09_C0001G0109	NCS_30397	gene_877	gene_493	NPIRD3C_1937	DSQ19_02220	NVIE_000200	gene_1257	F8-1-350-C766-cds7	F8-2-350-C1165-cds7	A4241_v1_0069	Ngar_c23930	C5F47_02200	C5F49_02305	C6988_04560	C6989_05730	C6990_08095	Ga0098834_1162	MY1_RS01840	NKMY2_RS04370	NMY3_00736	NITUZ_140340	NADRNF5_1748	GBH33680.1	NDEV_0381	NSIN_100043	gene_1033	AAA07O23_00038	C5F50_03095
HCG312	ribosomal protein L13	contig_40_12	contig_1176_9	gene_671	gene_307	gene_227	contig_7_34	CRG89_RS07255	gene_222	gene_89	gene_178	gene_222	DSQ20_02380	NAQ_v2_1026	NKOR_02120	NSED_02215	CENSYa_1490	BD31_I1064	BG20_I0705	T478_0400	XU09_C0001G0108	NCS_30398	gene_878	gene_492	NPIRD3C_1936	DSQ19_02225	NVIE_0022	gene_1256	F8-1-350-C766-cds8	F8-2-350-C1165-cds8	A4241_v1_0068	Ngar_c23920	C5F47_02205	C5F49_02310	C6988_04565	C6989_05735	C6990_08100	Ga0098834_1161	MY1_RS01845	NKMY2_RS04375	NMY3_00737	NITUZ_140341	NADRNF5_1747	GBH33679.1	NDEV_0382	NSIN_100042	gene_1032	AAA07O23_00037	C5F50_03100
HCG445	ribosomal protein L15	contig_40_11	contig_1176_10	gene_672	gene_306	gene_226	contig_7_33	CRG89_RS07260	gene_221	gene_90	gene_179	gene_221	DSQ20_02385	NAQ_v2_1025	NKOR_02125	NSED_02220	CENSYa_1491	BD31_I1063	BG20_I0706	T478_0401	XU09_C0001G0107	NCS_30399	gene_879	gene_491	NPIRD3C_1935	DSQ19_02230	NVIE_000210	-	F8-1-350-C766-cds9	F8-2-350-C1165-cds9	A4241_v1_0067	Ngar_c23910	C5F47_02210	C5F49_02315	C6988_04570	C6989_05740	C6990_08105	Ga0098834_1141	MY1_RS01850	NKMY2_RS04380	NMY3_00738	NITUZ_140342	NADRNF5_1746	GBH33678.1	NDEV_0383	NSIN_100041	gene_1031	AAA07O23_00036	C5F50_03105
HCG313	RNA polymerase insert	contig_40_10	contig_1176_11	gene_673	gene_305	gene_225	contig_7_32	CRG89_RS07265	gene_220	gene_91	gene_180	gene_220	DSQ20_02390	NAQ_v2_1024	NKOR_02130	NSED_02225	CENSYa_1544	BD31_I1062	BG20_I0707	T478_0402	XU09_C0001G0106	NCS_30400	gene_880	gene_490	NPIRD3C_1934	DSQ19_02235	NVIE_000220	-	F8-1-350-C766-cds10	F8-2-350-C1165-cds10	A4241_v1_0066	Ngar_c23900	C5F47_02215	C5F49_02320	C6988_04575	C6989_05745	C6990_08110	Ga0098834_1142	MY1_RS01855	NKMY2_RS04385	NMY3_00739	NITUZ_140343	NADRNF5_1745	GBH33677.1	NDEV_0384	NSIN_100040	gene_1030	AAA07O23_00035	C5F50_03110
HCG123	exosome complex exonuclease 1	contig_40_7	contig_2155_7	gene_676	gene_302	gene_222	contig_7_29	CRG89_RS07280	gene_217	gene_95	gene_184	gene_217	DSQ20_02435	NAQ_v2_1021	NKOR_02150	NSED_02245	CENSYa_1536	BD31_I1058	BG20_I0714	T478_0405	XU09_C0001G0103	NCS_30403	gene_884	gene_486	NPIRD3C_1930	DSQ19_02250	NVIE_000250	gene_883	F8-1-350-C766-cds13	F8-2-350-C1165-cds13	A4241_v1_0063	Ngar_c23860	C5F47_02235	C5F49_02335	C6988_04590	C6989_05765	C6990_08125	Ga0098834_1146	MY1_RS01900	NKMY2_RS04400	NMY3_00742	NITUZ_140346	NADRNF5_1742	GBH33674.1	NDEV_0387	NSIN_100037	gene_1027	AAA07O23_00031	C5F50_03125
HCG124	prefoldin, beta subunit	contig_40_3	contig_2155_3	gene_680	gene_298	gene_218	contig_7_25	CRG89_RS07300	gene_213	gene_99	gene_188	gene_213	DSQ20_02455	NAQ_v2_1016	NKOR_02170	NSED_02265	CENSYa_0007	BD31_I1054	BG20_I0718	T478_0409	XU09_C0001G0099	NCS_30407	gene_888	gene_844	NPIRD3C_1926	DSQ19_02270	NVIE_000290	gene_879	F8-1-350-C766-cds17	F8-2-350-C1165-cds17	A4241_v1_0059	Ngar_c23810	C5F47_02255	C5F49_02355	C6988_04610	C6989_05785	C6990_08145	Ga0098834_11410	MY1_RS01920	NKMY2_RS04420	NMY3_00746	NITUZ_140350	NADRNF5_1738	GBH33670.1	NDEV_0391	NSIN_100033	gene_1023	AAA07O23_00027	C5F50_03175
HCG71	hypothetical protein	contig_37_1	contig_323_3	gene_207	gene_210	gene_1391	contig_12_19	CRG89_RS08490	gene_643	gene_1406	gene_881	gene_643	DSQ20_09160	NAQ_v2_1837	NKOR_08550	NSED_00645	CENSYa_2004	BD31_I1967	BG20_I2574	T478_1274	XU09_C0003G0021	NCS_11715	gene_1159	gene_499	NPIRD3C_0483	DSQ19_01350	NVIE_023310	gene_558	F8-1-350-C230-cds27	F8-2-350-C919-cds5	A4241_v1_1316	Ngar_c31350	C5F47_08240	C5F49_08125	C6988_09115	C6989_03055	C6990_00255	Ga0098834_1101	MY1_RS07910	NKMY2_RS03475	NMY3_03341	NITUZ_140162	NADRNF5_0319	GBH34776.1	NDEV_1940	NSIN_20244	gene_951	AAA07O23_00865	C5F50_11490
[truncated: 17 more columns]
