# Supplementary material for: Alternative strategies of nutrient acquisition and energy conservation map to the biogeography of marine ammonia-oxidizing archaea
Source: ISME J. 2020 Jul 7;14(10):2595–609. doi: 10.1038/s41396-020-0710-7 (PMC7490402; doi:10.1038/s41396-020-0710-7)
Supplement: Supplementary file 5 — Table S3 [file 41396_2020_710_MOESM5_ESM.xlsx]

## Sheet: percentage_identity
	Nitrosopumilus ureiphilus PS0	Ca. Nitrosopumilus adriaticus NF5	Ca. Nitrosopumilus sp. HMK29	Ca. Nitrosopumilus zosterae NM25	Ca. Nitrosopumilus salarius BD31	Ca. Nitrosopumilus sp. ST1	Ca. Nitrosopumilus sediminis AR2	Nitrosopumilus cobalaminigenes HCA1	Nitrosopumilus oxyclinae HCE1	Ca. Nitrosomarinus catalina SPOT01	Ca. Nitrosopumilus koreense SJ	Ca. Nitrosopumilus koreense AR1	Ca. Nitrosopumilus piranensis D3C	Ca. Nitrosopumilus sp. HMK28	Nitrosopumilus maritimus SCM1	Ca. Nitrosopumilus sp. YT1	Ca. Nitrosarchaeum limnium BG20	Ca. Nitrosarchaeum limnium SFB1	Nitrosarchaeum koreense MY1	Ca. Nitrosarchaeum sp. AC2	Ca. Nitrosarchaeum sp. ST3	Ca. Nitrosarchaeum sp. ST2	Ca. Cenarchaeum sp. HMK20	Ca. Cenarchaeum symbiosum A	Ca. Nitrosopelagicus brevis U25	Ca. Nitrosopelagicus brevis CN25	Ca. Nitrosopumilaceae sp. O23	Ca. Nitrosotenuis sp. DW1	Ca. Nitrosotenuis chungbukensis MY2	Ca. Nitrosotenuis uzonensis N4	Ca. Nitrosotenuis coacae SAT1	Ca. Nitrosotenuis sp. AQ6f	Ca. Nitrosotalea sinensis Nd2	Ca. Nitrosotalea devanaterra Nd1	Ca. Nitrosotalea okcheonensis CS	Ca. Nitrosotalea bavarica SbT1	Ca. Nitrososphaera gargensis Ga9.2	Ca. Nitrososphaera evergladensis SR1	Nitrososphaera viennensis EN76	Ca. Nitrosocosmicus exaquare G61	Ca. Nitrocosmicus oleophilus MY3	Ca. Nitrocaldus islandicus 3F	Ca. Nitrosocaldus cavascurensis SCU2	Ca. Nitrosocaldus sp. US01
Nitrosopumilus ureiphilus PS0	1	0.862711	0.863367	0.853224	0.816792	0.774625	0.811263	0.810398	0.809361	0.785795	0.797676	0.796182	0.797323	0.79878	0.796348	0.806698	0.765502	0.766543	0.76978	0.767205	0.737386	0.74304	0.72166	0.632291	0.703474	0.70354	0.695239	0.677371	0.676498	0.66802	0.676955	0.671285	0.67819	0.680977	0.675768	0.682197	0.620087	0.618238	0.619604	0.644326	0.647575	0.631597	0.625856	0.617638
Ca. Nitrosopumilus adriaticus NF5	0.861093	1	0.89811	0.83077	0.805248	0.766609	0.804534	0.803494	0.803676	0.78268	0.791651	0.79085	0.795469	0.795565	0.791924	0.794677	0.759982	0.760931	0.764779	0.764476	0.734856	0.739603	0.71892	0.631261	0.703291	0.704365	0.693979	0.677425	0.674862	0.666354	0.676377	0.671419	0.676261	0.678538	0.675004	0.681069	0.618832	0.616536	0.612286	0.644033	0.644367	0.631951	0.628434	0.61616
Ca. Nitrosopumilus sp. HMK29	0.860885	0.898291	1	0.832738	0.806877	0.767001	0.804456	0.803527	0.802614	0.783009	0.791086	0.789997	0.793967	0.794487	0.79017	0.79413	0.759784	0.760827	0.764661	0.764051	0.734708	0.740074	0.719277	0.63105	0.702727	0.703436	0.694139	0.675356	0.674379	0.666378	0.676526	0.670015	0.67569	0.678761	0.674952	0.680947	0.62099	0.618833	0.617125	0.643231	0.643952	0.632926	0.625442	0.614314
Ca. Nitrosopumilus zosterae NM25	0.851663	0.832115	0.833498	1	0.806362	0.769086	0.802199	0.80037	0.799857	0.780798	0.791498	0.790422	0.792499	0.791161	0.789562	0.79531	0.759601	0.759711	0.764421	0.764084	0.735171	0.740175	0.718401	0.633348	0.700983	0.700824	0.692397	0.675413	0.675603	0.667154	0.676766	0.670995	0.676145	0.679836	0.674504	0.680946	0.619037	0.61985	0.614143	0.64453	0.645194	0.628985	0.623419	0.613361
Ca. Nitrosopumilus salarius BD31	0.815819	0.80606	0.805946	0.807044	1	0.811329	0.811688	0.806431	0.807704	0.782458	0.793152	0.792704	0.79531	0.794843	0.790699	0.799437	0.76567	0.766639	0.767945	0.767126	0.736438	0.741998	0.720773	0.632034	0.703072	0.703967	0.691872	0.676851	0.676239	0.667249	0.676777	0.672429	0.677452	0.68144	0.675784	0.681879	0.621937	0.617202	0.618488	0.646307	0.646667	0.631975	0.627008	0.617043
Ca. Nitrosopumilus sp. ST1	0.786151	0.777534	0.776048	0.779297	0.835332	1	0.78277	0.779377	0.77987	0.757127	0.768546	0.767093	0.768376	0.767358	0.765419	0.770324	0.750329	0.748709	0.750022	0.750339	0.824986	0.760984	0.71038	0.635136	0.69142	0.6915	0.683318	0.6732	0.675486	0.666057	0.673715	0.669581	0.669649	0.67219	0.668956	0.673666	0.61844	0.614998	0.616291	0.636982	0.630003	0.625661	0.622428	0.614615
Ca. Nitrosopumilus sediminis AR2	0.810535	0.803749	0.803557	0.802274	0.81191	0.771145	1	0.840468	0.836084	0.786958	0.795912	0.793334	0.795543	0.794503	0.79366	0.793394	0.764025	0.765267	0.765725	0.764511	0.733994	0.738835	0.720837	0.631706	0.703317	0.704303	0.693513	0.67536	0.673781	0.66712	0.678468	0.67231	0.67578	0.679016	0.673972	0.682647	0.6183	0.615925	0.616374	0.644527	0.645376	0.630429	0.623671	0.614787
Nitrosopumilus cobalaminigenes HCA1	0.809324	0.802569	0.804267	0.80042	0.807352	0.767513	0.840757	1	0.843543	0.792708	0.794739	0.793024	0.798439	0.797406	0.79943	0.793045	0.763709	0.766387	0.765705	0.764119	0.73436	0.740056	0.721416	0.629922	0.706884	0.707191	0.694059	0.674765	0.673105	0.665352	0.675773	0.671173	0.676555	0.680628	0.675064	0.682194	0.620423	0.612528	0.61619	0.643456	0.643257	0.631742	0.624176	0.616538
Nitrosopumilus oxyclinae HCE1	0.807607	0.803028	0.803123	0.799793	0.808982	0.767042	0.836539	0.843177	1	0.791164	0.79241	0.790848	0.794035	0.794745	0.794063	0.791881	0.765671	0.766827	0.765829	0.764057	0.732758	0.738251	0.721071	0.629272	0.706023	0.706331	0.693554	0.676315	0.674939	0.666003	0.67664	0.670849	0.676435	0.680141	0.674959	0.682457	0.617023	0.616304	0.617947	0.643361	0.642678	0.632399	0.623465	0.612746
Ca. Nitrosomarinus catalina SPOT01	0.784236	0.781949	0.781757	0.780235	0.781419	0.750068	0.785046	0.792099	0.78991	1	0.77644	0.77552	0.777903	0.775873	0.778285	0.770508	0.757838	0.758201	0.757933	0.757962	0.72821	0.734495	0.718473	0.62356	0.710828	0.710435	0.693596	0.669924	0.669211	0.661866	0.673962	0.667566	0.675935	0.677869	0.672858	0.679874	0.616377	0.612548	0.612063	0.645837	0.643817	0.629884	0.622604	0.614897
Ca. Nitrosopumilus koreense SJ	0.796788	0.791964	0.791528	0.791383	0.793456	0.760735	0.795975	0.795247	0.791794	0.778554	1	0.999758	0.861133	0.862432	0.853577	0.786013	0.759394	0.761206	0.762251	0.761116	0.736837	0.740953	0.721685	0.631988	0.705694	0.706083	0.692227	0.679051	0.678119	0.669831	0.680528	0.674228	0.678145	0.682087	0.675429	0.682594	0.620878	0.615025	0.620048	0.646803	0.64355	0.63427	0.626214	0.618437
Ca. Nitrosopumilus koreense AR1	0.796371	0.791601	0.791004	0.79099	0.792987	0.760336	0.794905	0.794552	0.791514	0.778284	0.99868	1	0.860649	0.861916	0.853334	0.785726	0.758777	0.760736	0.761975	0.760539	0.736421	0.740487	0.721215	0.632849	0.705512	0.705529	0.691629	0.679193	0.6778	0.66966	0.680347	0.674167	0.678275	0.681956	0.675319	0.68253	0.6209	0.61545	0.620217	0.647204	0.643454	0.634157	0.626249	0.618437
Ca. Nitrosopumilus piranensis D3C	0.796917	0.795617	0.794947	0.79298	0.79508	0.76046	0.796202	0.798669	0.794802	0.778587	0.861723	0.861214	1	0.991401	0.851124	0.786756	0.762223	0.763901	0.76535	0.763279	0.735114	0.740505	0.725078	0.633977	0.704294	0.705604	0.69242	0.677933	0.677784	0.670182	0.680782	0.674571	0.678455	0.680717	0.675793	0.681719	0.621081	0.617203	0.61912	0.64481	0.642111	0.633812	0.626349	0.619645
Ca. Nitrosopumilus sp. HMK28	0.798252	0.795379	0.79503	0.791343	0.794844	0.760757	0.796229	0.798458	0.79551	0.778104	0.863103	0.862269	0.990832	1	0.852307	0.787164	0.762379	0.763261	0.764978	0.763483	0.734732	0.74062	0.724318	0.633965	0.703853	0.704817	0.692661	0.678301	0.677467	0.670163	0.680132	0.675449	0.67818	0.680285	0.675383	0.681715	0.619741	0.616984	0.61744	0.644501	0.642757	0.634358	0.627611	0.618217
Nitrosopumilus maritimus SCM1	0.792702	0.790977	0.790319	0.788621	0.791307	0.757894	0.794804	0.79944	0.793685	0.779398	0.852257	0.852157	0.85011	0.851026	1	0.78456	0.76084	0.762233	0.763627	0.762629	0.7359	0.73969	0.72353	0.632363	0.706039	0.707095	0.692927	0.678916	0.678104	0.67006	0.681442	0.673979	0.679423	0.681016	0.675748	0.682356	0.620511	0.620108	0.616517	0.645384	0.644837	0.633219	0.625174	0.619246
Ca. Nitrosopumilus sp. YT1	0.81812	0.806037	0.804853	0.807897	0.810976	0.769601	0.804595	0.804522	0.803725	0.779161	0.796889	0.79724	0.798672	0.798991	0.796828	1	0.768177	0.76794	0.768285	0.767836	0.734771	0.740342	0.721121	0.622049	0.701742	0.701993	0.738043	0.675445	0.673543	0.665123	0.675471	0.668604	0.674664	0.679823	0.674671	0.681666	0.617529	0.611852	0.613402	0.643441	0.641675	0.630943	0.625646	0.613459
Ca. Nitrosarchaeum limnium BG20	0.766033	0.760769	0.759846	0.759646	0.767853	0.746539	0.764296	0.767356	0.767391	0.758397	0.761381	0.760573	0.762866	0.763358	0.761698	0.760879	1	0.960836	0.819342	0.818559	0.739183	0.744398	0.722486	0.632968	0.703411	0.704344	0.695624	0.679864	0.679303	0.67081	0.680427	0.672542	0.680941	0.683946	0.678889	0.683309	0.620749	0.615632	0.619556	0.644481	0.64701	0.63175	0.62757	0.618088
Ca. Nitrosarchaeum limnium SFB1	0.76504	0.759546	0.759342	0.758864	0.766444	0.746156	0.763845	0.766482	0.767491	0.759736	0.760156	0.759763	0.762878	0.761959	0.760248	0.760828	0.956042	1	0.818537	0.818397	0.73779	0.743802	0.72224	0.631576	0.702936	0.703257	0.695084	0.678292	0.67668	0.669665	0.679285	0.672305	0.679604	0.682565	0.677198	0.68384	0.618472	0.615375	0.615901	0.644354	0.646667	0.630604	0.626724	0.614725
Nitrosarchaeum koreense MY1	0.768565	0.763705	0.763835	0.763877	0.767586	0.746542	0.765179	0.766374	0.764496	0.759288	0.760941	0.760233	0.764811	0.763862	0.762474	0.760097	0.817579	0.818595	1	0.96491	0.739583	0.74454	0.72306	0.629363	0.702335	0.703227	0.693891	0.679085	0.67714	0.669099	0.679752	0.672393	0.678657	0.682009	0.678547	0.683314	0.619198	0.616578	0.610459	0.643294	0.644513	0.627891	0.626454	0.614298
Ca. Nitrosarchaeum sp. AC2	0.768486	0.764306	0.763522	0.762936	0.767766	0.746528	0.765461	0.765847	0.764675	0.759016	0.761687	0.760198	0.763955	0.763683	0.762234	0.760557	0.817112	0.817637	0.966652	1	0.73876	0.743784	0.722509	0.63149	0.702123	0.70258	0.694566	0.677884	0.677138	0.669593	0.680497	0.672631	0.678652	0.683067	0.678232	0.683633	0.619259	0.617013	0.613045	0.644532	0.643721	0.631537	0.627062	0.615944
Ca. Nitrosarchaeum sp. ST3	0.735707	0.732765	0.731567	0.734172	0.73624	0.807483	0.732603	0.733863	0.732803	0.729019	0.735205	0.733597	0.734603	0.733539	0.733762	0.72937	0.737747	0.736764	0.737881	0.737133	1	0.767091	0.705318	0.634694	0.685612	0.685606	0.68156	0.670989	0.671504	0.66649	0.671189	0.666918	0.668696	0.670833	0.667533	0.67082	0.622134	0.621924	0.617008	0.636816	0.63175	0.628474	0.623727	0.616563
Ca. Nitrosarchaeum sp. ST2	0.742412	0.741595	0.740078	0.739722	0.742183	0.755286	0.740285	0.74132	0.739482	0.73506	0.741098	0.740564	0.740651	0.74009	0.739222	0.736573	0.744465	0.745357	0.745367	0.744728	0.76843	1	0.710132	0.63477	0.6899	0.692383	0.683862	0.674422	0.674478	0.667591	0.674282	0.669315	0.673252	0.674249	0.672649	0.676006	0.621267	0.616942	0.614833	0.636033	0.634178	0.631423	0.622794	0.616015
Ca. Cenarchaeum sp. HMK20	0.717522	0.716601	0.715698	0.713752	0.718368	0.705032	0.716821	0.717431	0.718396	0.715082	0.71824	0.717059	0.720156	0.719393	0.719599	0.716837	0.718389	0.719421	0.719737	0.719179	0.702566	0.708052	1	0.638373	0.694793	0.696505	0.691732	0.679105	0.677922	0.672699	0.678576	0.675375	0.678153	0.679276	0.67521	0.680554	0.621971	0.621403	0.617046	0.639811	0.636748	0.632882	0.627768	0.617398
Ca. Cenarchaeum symbiosum A	0.631045	0.629388	0.629961	0.629941	0.633315	0.634756	0.628892	0.624907	0.626029	0.624304	0.630994	0.630988	0.630789	0.631616	0.630518	0.624825	0.632885	0.63061	0.628913	0.629213	0.639194	0.634304	0.639914	1	0.623482	0.62557	0.630947	0.645129	0.648272	0.647319	0.639765	0.642139	0.627241	0.625883	0.627917	0.623682	0.641682	0.647532	0.649969	0.626841	0.625595	0.631984	0.626133	0.632082
Ca. Nitrosopelagicus brevis U25	0.704785	0.704326	0.702899	0.702434	0.705443	0.69064	0.704556	0.70848	0.70635	0.709396	0.705376	0.704039	0.704225	0.704119	0.705176	0.703573	0.703664	0.70373	0.703251	0.702436	0.687521	0.691134	0.699047	0.625739	1	0.999838	0.699479	0.665984	0.666344	0.661185	0.669181	0.663647	0.6709	0.673403	0.668975	0.675194	0.620341	0.619527	0.613925	0.644004	0.644159	0.627731	0.625808	0.611981
Ca. Nitrosopelagicus brevis CN25	0.705035	0.704271	0.702836	0.702193	0.705387	0.690748	0.705354	0.708499	0.706147	0.709952	0.705236	0.703842	0.704509	0.704495	0.705046	0.703488	0.7036	0.703755	0.703292	0.702357	0.687304	0.690944	0.69919	0.626279	0.99976	1	0.699469	0.666407	0.666379	0.661315	0.669124	0.663732	0.670605	0.672913	0.66936	0.675194	0.619793	0.61929	0.613145	0.643724	0.643939	0.627655	0.62496	0.611981
Ca. Nitrosopumilaceae sp. O23	0.694564	0.692112	0.692476	0.692581	0.69402	0.682412	0.693378	0.692833	0.694259	0.691578	0.691871	0.692154	0.692511	0.692806	0.693343	0.740657	0.693616	0.694588	0.693042	0.694552	0.682617	0.684384	0.694892	0.628794	0.698218	0.698724	1	0.671314	0.669841	0.66432	0.670415	0.664603	0.671026	0.67127	0.670507	0.674824	0.622827	0.617676	0.618761	0.642292	0.640779	0.629648	0.626615	0.617304
Ca. Nitrosotenuis sp. DW1	0.678248	0.676588	0.675308	0.675621	0.678559	0.67342	0.676105	0.674982	0.67613	0.670181	0.679236	0.678751	0.677192	0.678539	0.679287	0.675826	0.680574	0.679388	0.68005	0.679631	0.673964	0.675877	0.683709	0.647051	0.666918	0.667508	0.672036	1	0.93927	0.714951	0.719756	0.717809	0.671883	0.674191	0.672315	0.670941	0.634767	0.637296	0.637626	0.632997	0.63422	0.632581	0.628959	0.623175
Ca. Nitrosotenuis chungbukensis MY2	0.676114	0.675291	0.673723	0.673792	0.676877	0.67258	0.674014	0.672724	0.673605	0.668313	0.67719	0.677068	0.676075	0.677618	0.677223	0.673617	0.678031	0.676417	0.677408	0.677184	0.672463	0.674911	0.68097	0.648586	0.664182	0.665835	0.670169	0.940071	1	0.713553	0.720124	0.717703	0.67042	0.672342	0.669995	0.669763	0.638041	0.637044	0.63714	0.63157	0.630989	0.631502	0.628997	0.624406
Ca. Nitrosotenuis uzonensis N4	0.668542	0.666845	0.666024	0.668075	0.669415	0.667338	0.667103	0.666274	0.665856	0.661852	0.669667	0.66996	0.669411	0.670287	0.67043	0.666737	0.67086	0.6703	0.66968	0.668515	0.669161	0.66854	0.676359	0.649087	0.659869	0.661634	0.664215	0.713099	0.715353	1	0.712256	0.711952	0.666881	0.667391	0.664629	0.664347	0.636304	0.636216	0.637575	0.635035	0.632849	0.635439	0.630882	0.630415
Ca. Nitrosotenuis coacae SAT1	0.678713	0.679184	0.67731	0.677258	0.680432	0.673346	0.679362	0.67652	0.677622	0.673458	0.680015	0.680264	0.680146	0.680482	0.681812	0.677021	0.679856	0.680069	0.681167	0.681926	0.674131	0.674688	0.68395	0.640954	0.669603	0.670005	0.668901	0.718451	0.720518	0.712407	1	0.783451	0.671483	0.673809	0.670644	0.671032	0.632065	0.631638	0.631208	0.633635	0.635851	0.631421	0.629458	0.622548
Ca. Nitrosotenuis sp. AQ6f	0.674345	0.673389	0.671434	0.67338	0.676192	0.670977	0.673998	0.672145	0.67356	0.668391	0.676286	0.675531	0.675775	0.678351	0.676908	0.672876	0.676074	0.674276	0.674536	0.674529	0.671374	0.671287	0.680308	0.644867	0.664611	0.665495	0.666146	0.717517	0.719347	0.71107	0.785097	1	0.668035	0.670686	0.668121	0.666192	0.633439	0.635753	0.635542	0.634647	0.634525	0.632353	0.625415	0.625004
Ca. Nitrosotalea sinensis Nd2	0.679884	0.677903	0.673069	0.677055	0.679089	0.670714	0.675886	0.677434	0.677616	0.675126	0.679036	0.679143	0.678059	0.677212	0.679689	0.677334	0.68129	0.679962	0.680008	0.679959	0.670665	0.673143	0.681701	0.627743	0.67113	0.67156	0.671654	0.671451	0.671959	0.666159	0.670773	0.666583	1	0.792827	0.783547	0.781487	0.632356	0.630056	0.627424	0.650997	0.647683	0.639152	0.635611	0.626361
Ca. Nitrosotalea devanaterra Nd1	0.680541	0.679476	0.67624	0.677622	0.681726	0.672445	0.678784	0.679719	0.679768	0.677858	0.682172	0.680683	0.679967	0.680763	0.682291	0.681233	0.682747	0.681606	0.682563	0.681788	0.671694	0.674849	0.682904	0.625816	0.674077	0.674219	0.673566	0.672203	0.671879	0.665227	0.672841	0.667	0.791731	1	0.825626	0.814714	0.630732	0.629031	0.625496	0.648141	0.645476	0.637683	0.635668	0.62243
Ca. Nitrosotalea okcheonensis CS	0.675429	0.675268	0.671777	0.673542	0.67752	0.668837	0.67421	0.67444	0.674355	0.672742	0.676726	0.675905	0.674352	0.676009	0.675573	0.675591	0.68004	0.676638	0.677578	0.678679	0.667698	0.671646	0.678637	0.627114	0.66811	0.668847	0.670887	0.67128	0.66953	0.664737	0.669417	0.666274	0.7857	0.826527	1	0.802984	0.631155	0.628586	0.627233	0.648641	0.6465	0.637271	0.635858	0.624387
Ca. Nitrosotalea bavarica SbT1	0.683038	0.681833	0.679768	0.680471	0.682735	0.672667	0.681889	0.681807	0.683817	0.680207	0.682439	0.68267	0.682023	0.6818	0.684739	0.682985	0.685926	0.685293	0.683621	0.684951	0.670423	0.676524	0.684731	0.623662	0.674273	0.675414	0.675909	0.672865	0.670623	0.663682	0.671033	0.665628	0.781226	0.813986	0.801675	1	0.630053	0.625344	0.623507	0.649211	0.64658	0.635995	0.636118	0.623342
Ca. Nitrososphaera gargensis Ga9.2	0.620418	0.617048	0.619051	0.619062	0.62171	0.619525	0.621762	0.616993	0.617656	0.613499	0.618086	0.620665	0.620437	0.618694	0.619294	0.621019	0.623003	0.619429	0.619922	0.619022	0.618985	0.618386	0.62459	0.64343	0.619817	0.62102	0.624318	0.636985	0.638025	0.636962	0.632295	0.63291	0.627083	0.630799	0.630721	0.628966	1	0.725386	0.732934	0.646224	0.644063	0.643398	0.643483	0.645618
Ca. Nitrososphaera evergladensis SR1	0.61859	0.61465	0.617745	0.617026	0.621735	0.617463	0.619323	0.612808	0.617945	0.612845	0.615082	0.618387	0.619322	0.617401	0.62139	0.620813	0.618878	0.61691	0.615403	0.617336	0.619493	0.615549	0.619069	0.645503	0.614991	0.615447	0.622088	0.635439	0.638309	0.637161	0.631315	0.638424	0.628259	0.627097	0.628156	0.628009	0.725611	1	0.863877	0.642698	0.645074	0.635825	0.635436	0.64215
Nitrososphaera viennensis EN76	0.613956	0.609955	0.620658	0.612197	0.62072	0.615984	0.616244	0.614172	0.61604	0.611119	0.615119	0.616922	0.616147	0.614985	0.616157	0.61712	0.617813	0.612784	0.611823	0.615707	0.620021	0.612671	0.617628	0.650118	0.612693	0.612119	0.61821	0.635853	0.637562	0.633622	0.628567	0.635702	0.624399	0.624892	0.625797	0.624015	0.731602	0.862304	1	0.63992	0.641883	0.633508	0.634008	0.642294
Ca. Nitrosocosmicus exaquare G61	0.642268	0.640246	0.640473	0.640194	0.643324	0.634896	0.640142	0.640742	0.64363	0.641548	0.642625	0.644215	0.638277	0.641159	0.645514	0.644596	0.6437	0.642413	0.641552	0.643731	0.638636	0.635548	0.644246	0.614817	0.642253	0.642499	0.638942	0.630487	0.630868	0.632483	0.628976	0.63044	0.642496	0.64549	0.642908	0.644875	0.641186	0.636938	0.636672	1	0.726184	0.636804	0.636633	0.625675
Ca. Nitrocosmicus oleophilus MY3	0.641232	0.640053	0.641131	0.642425	0.641807	0.635175	0.640652	0.638923	0.640836	0.640876	0.639507	0.641935	0.637064	0.637648	0.641437	0.642315	0.646135	0.641676	0.639698	0.644269	0.635956	0.636084	0.643696	0.61341	0.642454	0.641208	0.637172	0.630651	0.628379	0.62833	0.627554	0.628717	0.643548	0.644179	0.641581	0.641941	0.641522	0.639485	0.637225	0.727159	1	0.637999	0.634434	0.623635
Ca. Nitrocaldus islandicus 3F	0.627036	0.629464	0.630163	0.62937	0.628131	0.626423	0.626687	0.628453	0.627949	0.626338	0.630372	0.631028	0.62964	0.630737	0.631304	0.631007	0.630815	0.629598	0.630199	0.630454	0.625228	0.631028	0.632716	0.628059	0.628623	0.627945	0.631285	0.629974	0.631528	0.634196	0.627476	0.630492	0.634784	0.63704	0.639872	0.635807	0.644242	0.637635	0.637469	0.637447	0.643433	1	0.997754	0.781415
Ca. Nitrosocaldus cavascurensis SCU2	0.62708	0.629646	0.630017	0.629151	0.628296	0.626456	0.626682	0.628429	0.62795	0.626829	0.630025	0.630999	0.629715	0.630969	0.631803	0.631008	0.630812	0.629859	0.630179	0.63047	0.625176	0.630973	0.632745	0.628631	0.628621	0.62766	0.631268	0.630009	0.631543	0.634154	0.627396	0.630431	0.634989	0.637179	0.640156	0.635844	0.644257	0.637296	0.637336	0.63749	0.643519	0.997207	1	0.781241
Ca. Nitrosocaldus sp. US01	0.614937	0.618283	0.617009	0.614369	0.618879	0.613093	0.612913	0.615209	0.613985	0.612276	0.61277	0.617035	0.61982	0.616591	0.614946	0.617695	0.616589	0.615859	0.611721	0.618736	0.61479	0.616261	0.617212	0.635003	0.614277	0.611254	0.621732	0.62595	0.627348	0.630051	0.620161	0.622113	0.622051	0.624171	0.626035	0.618387	0.646108	0.643004	0.645373	0.632054	0.631352	0.781301	0.780726	1

## Sheet: alignment_coverage 
	Nitrosopumilus ureiphilus PS0	Ca. Nitrosopumilus adriaticus NF5	Ca. Nitrosopumilus sp. HMK29	Ca. Nitrosopumilus zosterae NM25	Ca. Nitrosopumilus salarius BD31	Ca. Nitrosopumilus sp. ST1	Ca. Nitrosopumilus sediminis AR2	Nitrosopumilus cobalaminigenes HCA1	Nitrosopumilus oxyclinae HCE1	Ca. Nitrosomarinus catalina SPOT01	Ca. Nitrosopumilus koreense SJ	Ca. Nitrosopumilus koreense AR1	Ca. Nitrosopumilus piranensis D3C	Ca. Nitrosopumilus sp. HMK28	Nitrosopumilus maritimus SCM1	Ca. Nitrosopumilus sp. YT1	Ca. Nitrosarchaeum limnium BG20	Ca. Nitrosarchaeum limnium SFB1	Nitrosarchaeum koreense MY1	Ca. Nitrosarchaeum sp. AC2	Ca. Nitrosarchaeum sp. ST3	Ca. Nitrosarchaeum sp. ST2	Ca. Cenarchaeum sp. HMK20	Ca. Cenarchaeum symbiosum A	Ca. Nitrosopelagicus brevis U25	Ca. Nitrosopelagicus brevis CN25	Ca. Nitrosopumilaceae sp. O23	Ca. Nitrosotenuis sp. DW1	Ca. Nitrosotenuis chungbukensis MY2	Ca. Nitrosotenuis uzonensis N4	Ca. Nitrosotenuis coacae SAT1	Ca. Nitrosotenuis sp. AQ6f	Ca. Nitrosotalea sinensis Nd2	Ca. Nitrosotalea devanaterra Nd1	Ca. Nitrosotalea okcheonensis CS	Ca. Nitrosotalea bavarica SbT1	Ca. Nitrososphaera gargensis Ga9.2	Ca. Nitrososphaera evergladensis SR1	Nitrososphaera viennensis EN76	Ca. Nitrosocosmicus exaquare G61	Ca. Nitrocosmicus oleophilus MY3	Ca. Nitrocaldus islandicus 3F	Ca. Nitrosocaldus cavascurensis SCU2	Ca. Nitrosocaldus sp. US01
Nitrosopumilus ureiphilus PS0	1	0.693475	0.709022	0.700358	0.652308	0.642282	0.665563	0.695293	0.675067	0.672354	0.660612	0.651936	0.643933	0.67654	0.6485	0.718252	0.577628	0.562109	0.602465	0.577903	0.598816	0.581285	0.54937	0.168145	0.543492	0.54855	0.531072	0.410107	0.423794	0.43733	0.44729	0.416814	0.374897	0.335397	0.313338	0.392967	0.0623551	0.0512911	0.0529689	0.0678067	0.0631374	0.0882506	0.0906368	0.0587898
Ca. Nitrosopumilus adriaticus NF5	0.589402	1	0.830211	0.752514	0.673207	0.65192	0.672062	0.746847	0.732383	0.694794	0.689917	0.680706	0.661966	0.694913	0.683029	0.731247	0.609531	0.586121	0.628545	0.590516	0.60546	0.589068	0.55779	0.170463	0.549093	0.547902	0.533413	0.395888	0.416208	0.435057	0.444175	0.409921	0.384405	0.347294	0.312901	0.394628	0.0581876	0.0465523	0.0507631	0.0656049	0.0620968	0.0847994	0.0884749	0.0589142
Ca. Nitrosopumilus sp. HMK29	0.591484	0.814386	1	0.742247	0.70406	0.646186	0.675004	0.731926	0.717195	0.69007	0.692803	0.682966	0.65024	0.6893	0.687094	0.733023	0.601084	0.580748	0.626341	0.590226	0.595809	0.586015	0.551359	0.169868	0.546644	0.551668	0.535652	0.40575	0.425936	0.441142	0.440267	0.419115	0.385024	0.345146	0.311748	0.398094	0.0556963	0.048788	0.0475941	0.0666023	0.0617392	0.0831962	0.0935361	0.0614331
Ca. Nitrosopumilus zosterae NM25	0.578027	0.723668	0.728836	1	0.679744	0.648034	0.667702	0.715055	0.693073	0.674778	0.680884	0.668189	0.63621	0.679788	0.659558	0.724725	0.60915	0.588284	0.623129	0.589832	0.605372	0.589369	0.545891	0.172677	0.539973	0.548837	0.534285	0.404375	0.415149	0.436347	0.438436	0.410473	0.375971	0.335526	0.30756	0.393532	0.0616133	0.0470455	0.057056	0.063394	0.0614241	0.0827702	0.0878979	0.0615198
Ca. Nitrosopumilus salarius BD31	0.452614	0.549863	0.587025	0.571417	1	0.592139	0.581288	0.639544	0.616389	0.603099	0.588594	0.583245	0.536495	0.571156	0.576673	0.634979	0.513499	0.489686	0.550665	0.519371	0.524643	0.516115	0.465005	0.150935	0.469689	0.47462	0.472276	0.347066	0.355676	0.372139	0.380502	0.348967	0.320248	0.294748	0.269228	0.339456	0.0538688	0.0429242	0.0441225	0.0567457	0.0544585	0.0734688	0.0756275	0.0487513
Ca. Nitrosopumilus sp. ST1	0.409392	0.493973	0.506418	0.51399	0.546567	1	0.523394	0.553112	0.545584	0.568956	0.540572	0.532431	0.513137	0.548165	0.526664	0.600639	0.472685	0.465159	0.516177	0.476916	0.619833	0.595669	0.445383	0.16303	0.447449	0.449232	0.446537	0.33749	0.342782	0.364602	0.369327	0.344051	0.318576	0.293142	0.264879	0.335606	0.0590486	0.0526122	0.0520824	0.0531645	0.0532473	0.0715843	0.075254	0.0558437
Ca. Nitrosopumilus sediminis AR2	0.520414	0.629012	0.637512	0.639043	0.660693	0.634371	1	0.768453	0.7421	0.69636	0.692144	0.685892	0.645516	0.687037	0.662744	0.72113	0.561091	0.536742	0.614813	0.584527	0.592211	0.579948	0.536613	0.161403	0.551226	0.550445	0.533245	0.396388	0.408373	0.41869	0.426575	0.400702	0.385498	0.337114	0.309131	0.381061	0.0616634	0.0502987	0.05333	0.0649012	0.0634732	0.0878104	0.0923936	0.0597767
Nitrosopumilus cobalaminigenes HCA1	0.504029	0.646949	0.638895	0.634943	0.665627	0.629101	0.709488	1	0.790738	0.701857	0.684782	0.675784	0.628233	0.676949	0.671028	0.728788	0.566323	0.537818	0.637302	0.601109	0.5833	0.576035	0.536542	0.153789	0.559261	0.562568	0.541938	0.390128	0.40191	0.417887	0.438185	0.399324	0.38249	0.333077	0.302438	0.388588	0.050724	0.0430196	0.0437111	0.0649868	0.0633132	0.083501	0.0894544	0.0608786
Nitrosopumilus oxyclinae HCE1	0.501756	0.641018	0.63077	0.626961	0.648085	0.622336	0.693877	0.803303	1	0.703207	0.668958	0.656463	0.61778	0.655492	0.655703	0.722453	0.552976	0.530647	0.623491	0.594906	0.584988	0.573756	0.527192	0.150711	0.548663	0.548498	0.542788	0.382467	0.393687	0.412308	0.43391	0.398096	0.377325	0.332022	0.304772	0.388544	0.0558054	0.0444951	0.0428116	0.0650182	0.0637257	0.0805914	0.0911466	0.0603895
Ca. Nitrosomarinus catalina SPOT01	0.431165	0.523798	0.533735	0.524522	0.559365	0.560494	0.568359	0.611997	0.608451	1	0.584851	0.573388	0.548691	0.587983	0.576877	0.67989	0.502238	0.482175	0.55112	0.514754	0.525406	0.526787	0.492794	0.138481	0.553315	0.552558	0.529907	0.368339	0.374475	0.383001	0.403665	0.375326	0.359014	0.32477	0.298965	0.371104	0.0462439	0.0368735	0.0403898	0.0654949	0.0630861	0.0782234	0.0835335	0.0509762
Ca. Nitrosopumilus koreense SJ	0.506738	0.621743	0.628325	0.632206	0.644325	0.636031	0.674553	0.711696	0.689866	0.688577	1	0.990158	0.686275	0.722946	0.698298	0.724069	0.566724	0.544	0.624498	0.588055	0.594491	0.583799	0.538306	0.175541	0.541384	0.544676	0.544652	0.393427	0.407291	0.421517	0.434373	0.406652	0.382311	0.335059	0.308991	0.39261	0.0615071	0.0513314	0.0508395	0.0618036	0.0629317	0.0817587	0.0914433	0.0594892
Ca. Nitrosopumilus koreense AR1	0.503366	0.615335	0.624326	0.626187	0.638878	0.631791	0.669861	0.706911	0.681644	0.68398	0.991567	1	0.680937	0.716019	0.691103	0.719938	0.562526	0.539259	0.61958	0.581873	0.591613	0.580217	0.534831	0.172223	0.535664	0.541555	0.539337	0.390132	0.405185	0.418782	0.431141	0.402124	0.37885	0.333686	0.306649	0.389397	0.0608663	0.0509174	0.0508141	0.0621334	0.0630442	0.0816053	0.0914547	0.0594877
Ca. Nitrosopumilus piranensis D3C	0.517007	0.626491	0.628816	0.619504	0.627964	0.636809	0.66039	0.690522	0.674222	0.697488	0.720491	0.702836	1	0.890795	0.717912	0.730562	0.547007	0.528083	0.599367	0.572624	0.603275	0.589453	0.543888	0.175777	0.545721	0.545249	0.547556	0.394526	0.407048	0.424004	0.435673	0.407115	0.384938	0.338609	0.31237	0.396559	0.0615713	0.0534442	0.0551817	0.0659691	0.0657477	0.0900399	0.0961013	0.0605743
Ca. Nitrosopumilus sp. HMK28	0.507985	0.617323	0.618112	0.62205	0.626729	0.635725	0.656461	0.690104	0.667993	0.697628	0.715726	0.698628	0.838406	1	0.707344	0.726164	0.548996	0.530183	0.597707	0.569833	0.600539	0.58631	0.546532	0.173788	0.546948	0.546267	0.544722	0.391814	0.406292	0.423221	0.435663	0.401484	0.387022	0.340117	0.313326	0.394929	0.0624761	0.0531196	0.0558546	0.0661819	0.0649537	0.0887125	0.0926358	0.0610409
Nitrosopumilus maritimus SCM1	0.504622	0.620863	0.631666	0.615481	0.636478	0.632597	0.642401	0.693106	0.674094	0.698658	0.706894	0.693685	0.689892	0.721654	1	0.728632	0.550215	0.529287	0.597039	0.566706	0.586843	0.583048	0.545802	0.165543	0.548572	0.549351	0.543713	0.387579	0.401965	0.42102	0.434733	0.406605	0.374357	0.337704	0.30952	0.38743	0.0601588	0.0481899	0.0516994	0.0636823	0.0632077	0.0856211	0.0885085	0.060709
Ca. Nitrosopumilus sp. YT1	0.379788	0.452077	0.462649	0.460572	0.47523	0.495357	0.484241	0.524383	0.515873	0.562629	0.502331	0.490516	0.474654	0.501173	0.491769	1	0.439457	0.423899	0.472127	0.446605	0.459228	0.460526	0.430621	0.140982	0.463372	0.459675	0.491041	0.321247	0.33452	0.346243	0.360342	0.336934	0.326124	0.274306	0.256122	0.329254	0.0465396	0.0398562	0.0418151	0.0505566	0.0497067	0.0709574	0.0744812	0.0491371
Ca. Nitrosarchaeum limnium BG20	0.431985	0.534216	0.541432	0.544746	0.54715	0.549756	0.524747	0.569012	0.558578	0.586958	0.556163	0.54823	0.510594	0.546276	0.534762	0.63882	1	0.74601	0.652025	0.607342	0.540596	0.537216	0.494236	0.152738	0.502087	0.499291	0.497358	0.377934	0.392961	0.396654	0.417306	0.386681	0.352669	0.317728	0.289029	0.373414	0.0541048	0.0460196	0.0445149	0.0655651	0.0602523	0.0768823	0.0821742	0.0553735
Ca. Nitrosarchaeum limnium SFB1	0.469786	0.582049	0.583583	0.598293	0.590393	0.595662	0.567137	0.616047	0.597	0.633106	0.595662	0.588678	0.550645	0.583969	0.580406	0.674982	0.837992	1	0.699678	0.65738	0.587779	0.585854	0.537024	0.162011	0.539135	0.54127	0.522611	0.415069	0.421456	0.431309	0.440443	0.417817	0.386488	0.34301	0.317019	0.40488	0.0586171	0.0481825	0.0484059	0.0672813	0.0634295	0.0811342	0.0879518	0.0610416
Nitrosarchaeum koreense MY1	0.4546	0.556159	0.562409	0.572334	0.599215	0.598897	0.579448	0.647613	0.642072	0.64613	0.611594	0.603589	0.565407	0.593759	0.586337	0.689929	0.655028	0.633788	1	0.857859	0.586293	0.585216	0.531543	0.163043	0.546834	0.550261	0.541178	0.407552	0.423025	0.43385	0.44849	0.424143	0.395416	0.352501	0.31463	0.413973	0.0546186	0.0477692	0.0521828	0.0682131	0.0656168	0.0884064	0.0899267	0.0607854
Ca. Nitrosarchaeum sp. AC2	0.460226	0.557	0.568976	0.580041	0.598351	0.599392	0.581896	0.649975	0.643446	0.650306	0.609844	0.60361	0.569262	0.595273	0.59103	0.691462	0.655752	0.635291	0.912141	1	0.59136	0.591386	0.537901	0.162498	0.54909	0.5569	0.540284	0.411538	0.425533	0.434522	0.4451	0.424286	0.394497	0.346647	0.31294	0.410644	0.0563424	0.0476561	0.0505503	0.0684255	0.0649537	0.0837162	0.087884	0.0608545
Ca. Nitrosarchaeum sp. ST3	0.385095	0.460475	0.472628	0.476143	0.486894	0.635277	0.490345	0.516502	0.508806	0.531831	0.506579	0.503417	0.481766	0.508272	0.496138	0.559172	0.467353	0.454868	0.505605	0.47552	1	0.60588	0.445688	0.16616	0.445004	0.440683	0.432855	0.328841	0.343923	0.362096	0.368919	0.348662	0.315549	0.284303	0.259214	0.33205	0.0563258	0.046398	0.0521646	0.0502024	0.0498804	0.0701338	0.0768993	0.0599543
Ca. Nitrosarchaeum sp. ST2	0.399558	0.472735	0.485653	0.49889	0.517283	0.623389	0.506402	0.537233	0.533929	0.560925	0.521985	0.520262	0.505283	0.53156	0.522162	0.603563	0.499714	0.483352	0.53472	0.507178	0.645603	1	0.470664	0.162728	0.480294	0.475521	0.471206	0.351073	0.367303	0.388571	0.391564	0.372057	0.346558	0.312419	0.28073	0.354102	0.0549422	0.0489061	0.054391	0.0586318	0.0544249	0.0718446	0.085043	0.064634
Ca. Cenarchaeum sp. HMK20	0.415636	0.495548	0.50225	0.510127	0.512813	0.534367	0.520002	0.560071	0.551649	0.587501	0.530908	0.530702	0.516859	0.55032	0.537359	0.63333	0.511574	0.488673	0.54014	0.514299	0.524411	0.517292	1	0.21366	0.563991	0.561315	0.546617	0.439485	0.457692	0.467123	0.487004	0.454355	0.392489	0.353561	0.327251	0.409702	0.0672321	0.061498	0.0658248	0.0641028	0.0584746	0.0893654	0.094574	0.0751492
Ca. Cenarchaeum symbiosum A	0.156666	0.179212	0.185723	0.203412	0.192256	0.234085	0.201346	0.207328	0.200123	0.189489	0.206054	0.21698	0.209038	0.223119	0.208557	0.243865	0.182448	0.181612	0.197434	0.188925	0.234752	0.234193	0.270254	1	0.194694	0.200109	0.235112	0.245513	0.264004	0.28123	0.254001	0.251609	0.1817	0.172706	0.155175	0.174002	0.0811121	0.0769784	0.0928528	0.0244333	0.0259646	0.0751338	0.0771408	0.0993454
Ca. Nitrosopelagicus brevis U25	0.314201	0.369004	0.383349	0.374552	0.392529	0.398872	0.401176	0.438443	0.433039	0.506211	0.408721	0.409619	0.396513	0.422187	0.410143	0.535655	0.394622	0.376368	0.418459	0.397853	0.389418	0.402359	0.427069	0.120954	1	0.991836	0.585514	0.348063	0.35508	0.347854	0.384061	0.363524	0.337053	0.299628	0.274055	0.343404	0.0535194	0.0416186	0.0467215	0.0649262	0.0592668	0.084429	0.0852377	0.060054
Ca. Nitrosopelagicus brevis CN25	0.311077	0.369992	0.38457	0.376164	0.393725	0.398459	0.396207	0.43907	0.434841	0.502026	0.409748	0.411294	0.393688	0.418428	0.412458	0.534383	0.39537	0.376923	0.419091	0.39899	0.390409	0.404119	0.424859	0.120873	0.986362	1	0.586574	0.345402	0.355951	0.348503	0.382353	0.363035	0.338132	0.301006	0.270701	0.343404	0.0524964	0.0400271	0.0459426	0.0639155	0.0589701	0.0820987	0.0845555	0.060054
Ca. Nitrosopumilaceae sp. O23	0.270034	0.321591	0.329238	0.329487	0.338569	0.346278	0.342155	0.382341	0.371729	0.426336	0.361869	0.349224	0.338153	0.355423	0.349897	0.51358	0.345051	0.325427	0.363848	0.341175	0.334636	0.340648	0.36595	0.128529	0.513845	0.515778	1	0.309493	0.320471	0.3189	0.3432	0.319993	0.3062	0.281725	0.245756	0.31973	0.0539556	0.0443783	0.0459212	0.0551399	0.0539146	0.0829087	0.0818324	0.0625139
Ca. Nitrosotenuis sp. DW1	0.350167	0.398846	0.414504	0.421206	0.424195	0.441923	0.426756	0.455732	0.444152	0.49417	0.436656	0.425962	0.417761	0.439651	0.424712	0.541204	0.437364	0.422399	0.454984	0.431537	0.435362	0.441038	0.484045	0.215745	0.501106	0.504527	0.507778	1	0.86037	0.643692	0.671245	0.626939	0.399582	0.365551	0.336366	0.416215	0.0924729	0.0876074	0.0993679	0.0576561	0.0530818	0.088182	0.0910572	0.0929357
Ca. Nitrosotenuis chungbukensis MY2	0.340917	0.390339	0.406518	0.412679	0.412081	0.434611	0.418744	0.450505	0.432643	0.477029	0.42955	0.417324	0.408203	0.430354	0.418437	0.522836	0.437513	0.417666	0.452649	0.428655	0.431282	0.432714	0.481644	0.216256	0.48268	0.487969	0.496659	0.818399	1	0.649957	0.651166	0.613268	0.390075	0.358706	0.326131	0.405154	0.0886389	0.0863313	0.0977817	0.0543428	0.0515655	0.085895	0.0908486	0.0896199
Ca. Nitrosotenuis uzonensis N4	0.328677	0.37788	0.390323	0.394026	0.40251	0.418243	0.395084	0.431016	0.414895	0.456707	0.411596	0.39979	0.390107	0.421973	0.402334	0.510788	0.39673	0.392818	0.427319	0.41157	0.412952	0.421958	0.453799	0.219721	0.456033	0.450741	0.475021	0.577259	0.601073	1	0.635641	0.612441	0.363518	0.3401	0.315171	0.382076	0.086564	0.0817395	0.092244	0.0530331	0.0519567	0.0954437	0.104259	0.0919314
Ca. Nitrosotenuis coacae SAT1	0.338922	0.387962	0.395762	0.406187	0.413376	0.439514	0.404737	0.455337	0.443471	0.485817	0.426635	0.411308	0.40678	0.434863	0.420905	0.533136	0.433046	0.401804	0.449755	0.421701	0.426534	0.430894	0.471685	0.208314	0.494578	0.494331	0.519673	0.596072	0.603325	0.636349	1	0.757231	0.379433	0.348571	0.322997	0.390132	0.0812518	0.0759505	0.0877518	0.0599088	0.0545019	0.0881863	0.0906368	0.0806688
Ca. Nitrosotenuis sp. AQ6f	0.326587	0.376757	0.394153	0.396702	0.396971	0.423931	0.394201	0.43951	0.420087	0.463751	0.417789	0.406963	0.395837	0.416035	0.405795	0.517331	0.416467	0.400855	0.443042	0.418295	0.415094	0.420647	0.465012	0.217243	0.487617	0.488998	0.487903	0.583807	0.600772	0.644162	0.78338	1	0.370007	0.342972	0.313966	0.385431	0.0904107	0.0831313	0.0962634	0.0538027	0.0516698	0.0840482	0.0897327	0.0794919
Ca. Nitrosotalea sinensis Nd2	0.281143	0.334481	0.355692	0.343754	0.356754	0.388655	0.363556	0.390542	0.380813	0.428277	0.370899	0.362113	0.356421	0.378483	0.366215	0.479827	0.361563	0.350683	0.38928	0.367184	0.372047	0.381262	0.392132	0.145198	0.431363	0.432003	0.45632	0.356254	0.367337	0.369606	0.385016	0.358735	1	0.630852	0.570753	0.664473	0.0782655	0.065665	0.0762479	0.0622023	0.0615523	0.0966981	0.101003	0.0805407
Ca. Nitrosotalea devanaterra Nd1	0.287208	0.342092	0.354237	0.353822	0.361211	0.388354	0.360206	0.391572	0.384775	0.430394	0.367155	0.366068	0.354244	0.373037	0.364955	0.478115	0.366456	0.356052	0.393398	0.37243	0.367003	0.374816	0.39824	0.146037	0.430516	0.433599	0.462555	0.364961	0.379786	0.382347	0.389691	0.36657	0.712409	1	0.622594	0.707349	0.0819537	0.0697021	0.0792448	0.0651704	0.0652985	0.0937242	0.0998311	0.083882
Ca. Nitrosotalea okcheonensis CS	0.285244	0.32981	0.348236	0.345184	0.353914	0.3766	0.351785	0.383552	0.371152	0.419235	0.355685	0.353723	0.350567	0.36813	0.359917	0.465779	0.355129	0.350584	0.378953	0.355278	0.370478	0.370445	0.397411	0.147636	0.431705	0.425408	0.447775	0.359352	0.372585	0.37342	0.387376	0.353105	0.687714	0.680981	1	0.685653	0.0819565	0.0750169	0.0819961	0.0644985	0.0629862	0.0957441	0.102613	0.0832677
Ca. Nitrosotalea bavarica SbT1	0.283108	0.334611	0.339497	0.349671	0.362228	0.381779	0.347113	0.384184	0.369473	0.41945	0.361844	0.357096	0.34803	0.366295	0.352666	0.47411	0.359162	0.345186	0.390263	0.361108	0.366807	0.367925	0.393722	0.131754	0.427795	0.426642	0.461995	0.348467	0.358823	0.368999	0.372241	0.347005	0.637522	0.610303	0.543951	1	0.0751468	0.0643111	0.0714274	0.0669893	0.0665787	0.0934633	0.0997791	0.0728348
Ca. Nitrososphaera gargensis Ga9.2	0.0807307	0.0888358	0.0898177	0.0928389	0.102406	0.111843	0.0947978	0.0940355	0.0960829	0.097935	0.106257	0.10309	0.0922655	0.106446	0.0967343	0.114764	0.0985169	0.0977121	0.095311	0.0916832	0.120538	0.10144	0.123099	0.108961	0.113733	0.110614	0.134704	0.146202	0.146711	0.15428	0.143623	0.145562	0.140593	0.12721	0.124642	0.136847	1	0.292597	0.363127	0.0780005	0.0768649	0.113585	0.121005	0.127241
Ca. Nitrososphaera evergladensis SR1	0.0673799	0.0729104	0.0745141	0.0824703	0.0822839	0.0944717	0.0827314	0.0820325	0.0737375	0.071635	0.09149	0.0883574	0.0794856	0.0865349	0.0800257	0.0923498	0.0810219	0.0790735	0.0841036	0.077785	0.103531	0.0915085	0.116793	0.114112	0.100907	0.0982341	0.108632	0.143126	0.147561	0.150468	0.13444	0.132977	0.124641	0.120837	0.114009	0.126521	0.309251	1	0.646677	0.0765445	0.0721971	0.106801	0.108873	0.116957
Nitrososphaera viennensis EN76	0.0610624	0.0690276	0.0566176	0.0769418	0.0701583	0.0929836	0.0762491	0.0644178	0.0636984	0.0687726	0.0766689	0.0751023	0.0726085	0.0841876	0.0707706	0.0831847	0.0742978	0.0676148	0.0738946	0.0647562	0.0910792	0.0832039	0.100264	0.112982	0.0911024	0.0890046	0.110576	0.138896	0.146475	0.147812	0.131624	0.136341	0.119957	0.108072	0.105963	0.112362	0.32699	0.550701	1	0.0690985	0.0645552	0.110008	0.1151	0.122598
Ca. Nitrosocosmicus exaquare G61	0.0970324	0.107373	0.113181	0.110942	0.121268	0.118642	0.119487	0.125457	0.119228	0.148501	0.122151	0.110548	0.117132	0.12048	0.107768	0.154102	0.12339	0.119286	0.127383	0.117959	0.108151	0.114986	0.128206	0.0370786	0.154378	0.146853	0.16018	0.101016	0.0970595	0.0978513	0.10507	0.0944723	0.120596	0.107695	0.103164	0.137032	0.0841249	0.0773734	0.0847268	1	0.351002	0.0772143	0.0781013	0.0524645
Ca. Nitrocosmicus oleophilus MY3	0.0983196	0.111143	0.11106	0.110854	0.126437	0.117247	0.117102	0.126519	0.125971	0.146905	0.124134	0.114345	0.113381	0.125551	0.111405	0.160131	0.12625	0.121179	0.129577	0.115206	0.111766	0.119313	0.127778	0.0339707	0.149871	0.151463	0.1586	0.0974693	0.100794	0.102637	0.10592	0.0971331	0.123772	0.113651	0.104944	0.145229	0.0873601	0.0820695	0.0845234	0.404569	1	0.0759642	0.0842835	0.0570911
Ca. Nitrocaldus islandicus 3F	0.0736929	0.079067	0.0749793	0.0766835	0.089485	0.082105	0.0932761	0.0873972	0.086452	0.100513	0.0902379	0.0847263	0.0880374	0.0976571	0.0810809	0.11428	0.0857768	0.0839953	0.087947	0.083385	0.0954532	0.0858263	0.10847	0.0606273	0.108561	0.106507	0.123636	0.0836359	0.0933458	0.103688	0.0944063	0.0842142	0.10291	0.0868602	0.0874345	0.108113	0.0682975	0.0620287	0.0736561	0.0457506	0.0410834	1	0.998032	0.659514
Ca. Nitrosocaldus cavascurensis SCU2	0.0736901	0.0785651	0.075402	0.0772115	0.0889948	0.082105	0.0932861	0.0873972	0.086452	0.09989	0.0907673	0.0847263	0.0880369	0.0971167	0.0806596	0.114292	0.0859202	0.0831164	0.0879477	0.083765	0.0954532	0.0859099	0.108469	0.0602439	0.108561	0.107315	0.123633	0.0837029	0.0932437	0.103715	0.0944181	0.0843256	0.102419	0.0869272	0.0882193	0.108112	0.0682939	0.0623185	0.0739686	0.0457506	0.0410834	0.973692	1	0.660325
Ca. Nitrosocaldus sp. US01	0.0431428	0.0452773	0.04676	0.0491862	0.0474069	0.0625943	0.0523483	0.0548141	0.0497183	0.0508288	0.0586804	0.0492718	0.0505961	0.0590134	0.0509555	0.0727428	0.0513053	0.046779	0.0561568	0.0478593	0.0647096	0.0584491	0.0705416	0.0657557	0.0631042	0.064279	0.0748808	0.068423	0.0759082	0.0842387	0.0686915	0.0671026	0.074892	0.063643	0.0593105	0.0685622	0.0658669	0.0620257	0.0728139	0.0272167	0.0281948	0.563585	0.570293	1
