# Supplementary material for: Alternative strategies of nutrient acquisition and energy conservation map to the biogeography of marine ammonia-oxidizing archaea
Source: ISME J. 2020 Jul 7;14(10):2595–609. doi: 10.1038/s41396-020-0710-7 (PMC7490402; doi:10.1038/s41396-020-0710-7)
Supplement: Supplementary file 6 — Table S4 [file 41396_2020_710_MOESM6_ESM.xlsx]

## Sheet: Ammonia oxidation&assimilation
	Nitrosopumilales																																Nitrosotaleales					Nitrososphaerales						Nitrosocaldales
HCG_ID	PS0	NF5	HMK29	NM25	ST1	AR2	HCA1	HCE1	SPOT01	SJ	AR1	D3C	HMK28	SCM1	YT1	BG20	SFB1	MY1	AC2	ST2	ST3	HMK20	A	U25	CN25	O23	DW1	MY2	N4	SAT1	AQ6f		Nd2	Nd1	CS	SbT1		Ga92	SR1	EN76	G61	MY3		3F	SCU2	US01		Description
Ammonia monoxygenase (AMO)
HCG489	1	1	1	2	1	1	1	1	1	1	1	1	1	1	1	1	1	1	1	1	1	1	1	1	1	1	1	1	1	1	1		1	1	2	1		1	1	1	1	1		1	1	1		putative archaeal ammonia monooxygenase subunit A
HCG490	1	1	1	1	1	1	1	1	1	1	1	2	1	1	1	1	1	1	1	1	1	1	1	1	1	1	1	1	1	1	1		1	1	1	1		1	1	1	1	1		1	1	1		putative archaeal ammonia monooxygenase subunit B
HCG13	2	1	1	1	1	1	1	1	1	1	1	1	1	1	1	1	1	1	1	1	1	1	2	1	1	1	1	1	2	1	1		1	1	1	1		2	4	2	2	3		1	1	1		putative archaeal ammonia monooxygenase subunit C
HCG4715	0	0	0	0	0	0	0	0	0	0	0	0	0	0	0	0	0	0	0	0	0	0	0	0	0	0	0	0	0	0	0		0	0	0	0		0	0	2	0	0		0	0	0		putative archaeal ammonia monooxygenase subunit C
HCG5997	0	0	0	0	0	0	0	0	0	0	0	0	0	0	0	0	0	0	0	0	0	0	0	0	0	0	0	0	0	0	0		0	0	0	0		0	1	1	0	0		0	0	0		putative archaeal ammonia monooxygenase subunit C
HCG6076	0	0	0	0	0	0	0	0	0	0	0	0	0	0	0	0	0	0	0	0	0	0	0	0	0	0	0	0	0	0	0		0	0	0	0		0	1	1	0	0		0	0	0		putative archaeal ammonia monooxygenase subunit C
HCG130	1	1	1	1	1	1	1	1	1	1	1	1	1	1	1	1	1	1	1	1	1	1	1	1	1	1	1	1	1	1	1		1	1	1	1		1	2	2	1	1		1	1	1		hypothetical protein
Complex III
HCG11	2	2	3	1	0	1	1	1	1	1	1	2	1	2	1	1	1	1	1	1	1	1	1	1	1	1	1	1	1	1	1		1	2	1	1		2	4	1	1	1		1	1	1		blue copper domain protein, plastocyanin family
HCG548	1	1	1	1	0	1	1	1	1	1	1	1	1	1	1	1	1	1	1	1	1	3	1	1	1	1	1	1	1	1	1		1	1	1	1		1	1	1	1	1		1	1	0		cytochrome B/b6, N- domain, putative
HCG688	1	1	1	1	1	1	1	1	1	1	1	1	1	1	1	1	1	1	1	0	0	2	1	1	1	1	1	1	2	1	1		1	1	2	1		1	2	2	1	1		1	1	0		rieske iron-sulphur protein, putative
HCG477	1	1	1	1	1	1	1	1	1	1	1	1	1	1	2	1	1	1	1	1	0	1	1	1	1	1	1	1	1	1	1		1	1	1	1		1	1	1	1	1		1	1	1		Rieske (2Fe-2S) domain-containing protein
HCG607	1	1	1	1	1	1	1	1	1	1	1	1	1	1	1	1	1	1	1	1	1	1	0	1	1	1	1	1	1	1	1		1	1	1	1		1	1	1	1	1		1	1	1		Rieske (2Fe-2S) domain-containing protein
HCG806	1	1	1	1	1	1	1	1	1	1	1	1	1	0	1	1	1	1	1	1	1	1	1	1	1	0	1	1	1	1	1		1	1	1	1		1	1	1	1	2		1	1	1		Rieske (2Fe-2S) domain-containing protein (in protein folding and stabilization gene cluster)
HCG2214	0	0	0	0	0	0	0	0	0	0	0	0	0	0	0	0	0	0	0	0	0	0	0	0	0	0	0	0	0	0	0		0	0	0	0		1	1	1	1	1		1	1	1		rieske [2Fe-2S] iron-sulphur domain protein
HCG1871	1	1	1	1	1	0	0	0	0	0	0	0	0	0	0	0	0	0	1	0	2	0	0	0	0	0	0	0	0	0	1		0	2	0	0		0	0	1	0	0		0	0	0		putative Rieske 2Fe-2S domain protein
HCG2117	0	0	0	0	0	0	0	0	0	0	0	0	0	0	0	0	0	1	1	0	0	0	0	0	0	0	1	1	0	1	0		0	0	0	0		1	1	1	1	0		0	0	0		Rieske (2Fe-2S) domain-containing protein
HCG6134	0	0	0	0	0	0	0	0	0	0	0	0	0	0	0	0	0	0	0	0	0	0	0	0	0	0	0	0	0	0	0		0	0	0	0		0	1	1	0	0		0	0	0		Rieske (2Fe-2S) domain-containing protein
Complex IV
HCG1056	1	1	1	1	1	1	0	0	1	1	1	1	1	1	1	1	1	1	1	1	0	1	1	1	1	1	1	1	1	1	1		1	1	1	1		0	0	0	0	0		1	1	1		copper binding proteins, plastocyanin/azurin family
HCG2607	0	0	0	0	0	0	0	0	0	0	0	0	0	0	0	0	0	0	0	0	0	0	0	0	0	0	0	0	0	0	0		0	0	1	0		1	1	1	1	1		0	0	1		copper binding proteins, plastocyanin/azurin family
HCG600	1	1	1	1	1	1	1	1	1	1	1	1	1	1	1	1	1	1	1	1	0	2	1	1	1	1	1	1	1	1	1		1	1	1	1		1	1	1	2	1		1	1	1		putative cytochrome oxidase assembly domain protein
HCG3064	0	0	0	0	0	0	0	0	0	0	0	0	0	0	0	0	0	0	0	0	0	0	0	0	0	0	0	0	0	0	0		0	0	0	0		1	1	1	1	1		0	0	0		putative cytochrome oxidase assembly domain protein
HCG393	1	1	1	1	1	1	1	1	1	1	1	1	1	1	1	1	1	1	1	1	1	1	1	1	1	1	1	1	1	1	1		1	1	1	1		1	1	1	1	1		1	1	1		cytochrome c oxidase, subunit 2
HCG77	1	1	1	1	1	1	1	1	1	1	1	1	1	1	1	1	1	1	1	1	1	1	1	1	1	1	1	1	1	1	1		1	1	1	1		1	2	2	1	1		1	1	1		cytochrome c oxidase, subunit 1
HCG392	1	1	1	1	1	1	1	1	1	1	1	1	1	1	1	1	1	1	1	1	1	1	1	1	1	1	1	1	1	1	1		1	1	1	1		1	1	1	1	1		1	1	1		hypothetical protein (putative heme transporter CcmC)
Nitrite reductase (NirK)
HCG708	1	2	2	1	0	1	1	1	1	1	1	1	1	2	1	1	1	1	1	1	1	1	0	1	1	1	1	1	1	1	1		1	1	1	1		1	1	1	1	1		0	0	0		copper-containing nitrite reductase (Cu-NIR)
Purple mononuclear cupredoxin (nitric oxide oxidation to nitrite)
HCG1477	1	1	1	1	0	1	1	0	1	1	1	1	1	2	0	0	0	0	0	0	1	1	0	0	0	0	0	0	1	1	1		1	1	1	1		0	0	0	0	0		0	0	0		Purple mononuclear cupredoxin (nitric oxide oxidation to nitrite)
Putative nitrogen oxide processing gene cluster
HCG4086	0	0	0	0	0	0	0	0	0	1	1	0	0	1	0	0	0	0	0	0	0	0	0	0	0	0	0	0	0	0	0		0	0	0	0		0	0	0	0	0		0	0	0		transcriptional regulator, ArsR family protein
HCG107	1	1	1	1	1	1	1	1	1	1	1	1	1	2	1	1	1	1	1	1	2	1	1	1	1	1	1	1	1	1	1		1	1	1	1		1	1	1	1	2		1	1	1		hemerythrin HHE cation-binding domain protein
HCG1041	1	1	1	2	0	3	1	0	0	2	2	1	1	1	0	0	2	1	1	0	1	1	0	0	0	0	1	0	0	0	1		0	0	0	0		2	4	2	2	2		0	0	0		multicopper oxidase, type 3
HCG2205	0	0	0	1	0	0	0	0	1	0	0	1	1	1	0	0	0	0	0	0	0	0	0	2	1	0	0	0	0	0	0		0	0	0	0		0	0	0	0	0		0	0	0		flavodoxin, nitric oxide synthase
HCG778	1	2	2	2	2	1	2	2	1	2	2	2	2	3	1	1	1	2	2	4	2	1	0	1	1	0	2	2	1	1	1		1	0	1	1		3	2	1	1	1		1	1	1		nitroreductase family protein
Other multicopper oxidases
HCG828	1	1	1	1	2	1	1	1	1	1	1	2	0	2	2	1	1	1	1	1	1	1	1	1	1	1	1	1	1	1	1		0	0	0	0		1	1	2	1	1		1	1	0		Multicopper oxidase type 3
HCG2278	0	1	0	0	0	0	0	1	0	0	0	1	0	1	0	1	0	0	0	0	0	0	0	0	0	0	0	0	0	0	1		0	0	0	0		0	0	0	1	1		0	0	0		Multicopper oxidase type 3
HCG2454	1	1	1	0	0	0	0	0	0	0	0	0	0	0	0	0	0	0	0	0	0	0	0	0	0	0	0	0	0	0	0		1	1	1	1		0	0	0	0	0		0	0	0		Putative multicopper oxidase
Putative pseudoperiplasmic membrane blue copper protein (anchored cytochrome c552-like)
HCG1697	1	1	1	1	1	1	1	1	0	1	1	1	1	1	0	0	0	0	0	1	1	0	0	0	0	0	0	0	0	0	0		0	0	0	0		0	0	0	0	0		0	0	0		copper binding proteins, plastocyanin/azurin family
HCG1014	2	2	2	1	1	1	1	1	0	1	1	2	1	1	1	1	1	2	1	1	2	1	0	0	0	0	0	1	0	0	1		1	1	0	0		0	0	0	1	2		1	1	0		copper binding proteins, plastocyanin/azurin family
HCG70	1	1	1	1	1	1	1	1	1	1	1	1	2	2	0	1	1	1	1	1	1	1	1	1	1	2	1	1	1	2	2		1	1	1	1		0	1	1	0	0		1	1	1		copper binding proteins, plastocyanin/azurin family
HCG714	1	1	1	1	2	1	1	1	1	1	1	1	1	1	1	1	1	1	1	1	1	1	1	1	1	1	0	0	1	0	1		1	1	1	1		1	1	1	1	1		1	1	1		copper binding proteins, plastocyanin/azurin family
HCG5547	0	0	0	0	0	0	0	0	0	0	0	0	0	0	0	0	0	0	0	0	0	0	0	1	1	0	0	0	0	0	0		0	0	0	0		0	0	0	0	0		0	0	0		Cupredoxin likely membrane associated
Putative soluble pseudoperiplasmic blue copper protein (cytochrome c552-like)
HCG1326	1	1	1	1	1	0	1	1	1	1	1	1	2	1	1	0	0	1	1	1	1	1	1	1	1	0	1	1	0	1	1		0	0	1	0		0	0	0	0	0		0	0	0		copper binding protein, plastocyanin/azurin family
HCG1252	1	1	1	1	1	1	1	1	0	1	1	1	1	1	0	1	1	1	1	1	1	1	0	0	0	0	1	1	1	1	1		1	1	1	1		0	0	0	0	0		0	0	0		copper binding proteins, plastocyanin/azurin family
HCG1146	1	1	1	1	1	1	1	1	1	1	1	1	1	1	1	1	1	1	1	1	1	1	0	1	0	0	1	1	1	1	1		0	0	0	0		1	1	1	2	0		0	0	0		copper binding proteins, plastocyanin/azurin family
HCG2365	0	0	0	0	0	0	0	0	1	0	0	0	1	1	0	0	0	0	0	0	0	1	0	0	0	0	0	0	0	0	0		0	0	0	0		0	0	0	0	0		1	1	2		copper binding protein, plastocyanin/azurin family
Other copper protein
HCG1406	1	1	1	1	0	1	1	1	1	1	1	1	1	1	1	2	1	1	0	2	1	1	0	0	0	0	0	0	1	0	0		0	0	0	0		0	0	0	0	0		0	0	0		Protease inhibitor and plastocyanin/cupredoxin domains
HCG4033	0	0	0	0	0	0	0	0	0	0	0	0	0	1	0	0	0	1	1	0	0	0	0	0	0	0	0	0	0	0	0		0	0	0	0		0	0	0	0	0		0	0	0		fibronectin type and cupredoxin domains
Complex I and associated possible ferredoxins
HCG875	1	1	1	1	1	1	1	1	1	1	1	1	1	1	1	1	1	1	1	1	1	1	1	1	1	1	1	1	1	1	1		0	1	0	1		1	1	1	0	1		1	1	1		NADH-quinone oxidoreductase, nuoA
HCG523	1	1	1	1	1	1	1	1	1	1	1	1	1	1	1	1	1	1	1	1	1	1	1	1	1	1	1	1	1	1	1		1	1	1	1		2	1	1	1	2		1	1	1		NADH-quinone oxidoreductase, subunit B
HCG805	1	0	1	1	1	1	1	1	1	1	1	1	1	1	0	1	1	1	1	1	1	1	1	1	1	1	1	1	1	1	1		1	1	1	1		1	1	1	1	1		1	1	1		NADH-quinone oxidoreductase, NuoC
HCG545	1	0	1	1	1	1	1	1	1	1	1	1	1	1	0	1	1	1	1	1	1	1	1	1	1	1	1	1	1	1	1		1	1	1	1		2	1	1	1	1		1	1	1		NAD(P)H-quinone oxidoreductase, NuoD
HCG683	1	1	1	1	1	1	1	1	1	1	1	1	1	1	0	1	1	1	1	1	1	1	1	1	1	1	1	1	1	1	1		1	1	1	1		1	1	1	1	1		1	1	1		NADH-quinone oxidoreductase, transmembrane segment, NuoH
HCG682	1	1	1	1	1	1	1	1	1	1	1	1	1	1	0	1	1	1	1	2	1	1	1	1	1	1	1	1	1	1	1		1	1	1	1		1	1	1	1	1		1	1	1		NADH-quinone oxidoreductase, NuoI
HCG681	1	1	1	1	1	1	1	1	1	1	1	1	1	1	0	1	1	1	1	1	1	1	1	1	1	1	1	1	1	1	1		1	1	1	1		1	1	1	1	1		1	1	1		NADH-quinone oxidoreductase, NouJ
HCG522	1	1	1	1	1	1	1	1	1	1	1	1	1	1	0	1	1	1	1	1	1	2	1	1	1	1	1	1	1	1	1		1	1	1	1		1	1	1	1	1		1	1	1		NADH-quinone oxidoreductase, NuoK
HCG521	1	1	1	1	1	1	1	1	1	1	1	1	1	1	1	2	1	1	1	1	1	1	1	1	1	1	1	1	1	1	1		1	1	1	1		1	1	1	1	1		1	1	1		NADH-quinone oxidoreductase, transmembrane segment, NouL
HCG804	1	1	1	1	1	1	1	1	1	1	1	1	1	1	0	1	1	1	1	1	1	2	1	1	1	1	0	1	1	1	1		1	1	1	1		1	1	1	1	1		1	1	1		NADH-quinone oxidoreductase, transmembrane segment, NouM
HCG520	1	1	1	1	1	1	1	1	1	1	1	1	1	1	1	1	1	1	1	1	1	2	1	1	1	1	1	1	1	1	1		1	1	1	1		1	1	1	1	1		1	1	1		NADH-quinone oxidoreductase, transmembrane segment, NouN
HCG10	2	1	1	2	2	2	1	1	1	2	2	1	1	1	4	1	1	1	2	1	1	1	1	1	1	1	1	1	1	1	1		1	1	1	1		4	1	1	1	3		1	1	1		ferredoxin
HCG1417	1	1	1	1	2	1	1	1	1	1	1	1	1	1	0	1	1	1	1	1	1	0	1	0	0	0	0	0	0	0	0		0	0	0	0		0	0	0	0	0		0	0	0		ferredoxin
HCG657	1	1	1	1	3	1	1	1	1	1	1	1	1	1	1	1	1	1	1	1	1	1	1	1	1	1	1	1	0	1	1		1	1	1	1		1	1	1	1	1		1	1	1		ferredoxin 3 (shares significant similarity to the ferredoxin domain in nitrate redutase)
HCG957	1	1	1	1	0	1	1	1	1	1	1	1	1	1	1	1	1	1	1	1	1	1	1	1	1	1	1	1	1	1	1		1	1	1	1		1	1	0	1	1		0	0	0		ferredoxin 3
HCG166	1	1	1	1	1	1	1	1	1	1	1	1	1	1	1	1	1	1	1	1	1	1	1	1	1	1	1	1	1	2	1		1	1	1	1		1	1	1	1	1		1	1	1		4Fe-4S ferredoxin iron-sulfur binding domain protein
HCG2808	0	0	0	0	0	0	0	0	0	0	0	0	0	0	0	0	0	0	0	0	0	0	0	0	0	0	0	0	0	0	0		0	0	0	0		1	1	1	1	1		0	0	0		4Fe-4S ferredoxin iron-sulfur binding domain protein
HCG4418	0	0	0	0	0	0	0	0	0	0	0	0	0	0	0	0	0	0	0	0	0	0	0	0	0	0	0	0	0	0	0		0	0	0	0		1	1	1	0	0		0	0	0		4Fe-4S ferredoxin iron-sulfur binding domain protein
HCG2403	0	0	0	0	0	0	0	0	0	0	0	0	0	0	0	0	0	0	0	0	0	0	0	0	0	0	0	0	0	0	0		1	0	0	0		1	3	1	1	0		0	0	0		4Fe-4S ferredoxin iron-sulfur binding domain protein
HCG3479	0	0	0	0	0	0	0	0	0	0	0	0	0	0	0	0	0	0	0	0	0	0	0	0	0	0	0	0	0	0	0		1	1	1	1		0	0	0	0	0		0	0	0		4Fe-4S ferredoxin iron-sulfur binding domain protein
Ammonium transporter (AMT)
HCG542	1	1	1	1	1	1	1	1	1	1	1	1	1	1	0	1	1	1	1	1	1	1	0	1	1	0	1	1	1	1	1		2	2	2	0		1	1	1	1	1		1	1	1		ammonium transporter (amt1, low affinity)
HCG140	1	1	1	1	0	1	1	1	1	1	1	1	1	1	1	1	1	1	1	1	0	1	2	1	1	1	1	1	1	1	1		1	1	1	1		2	2	2	0	0		2	2	0		ammonium transporter (amt2; high affinity)
Putative nitrogen regulatory protein P-II
HCG1489	1	1	1	1	1	1	1	1	0	1	1	1	1	1	0	1	1	1	1	1	1	1	1	0	0	0	0	0	0	0	0		0	0	0	0		0	0	0	0	0		0	0	0		nitrogen regulatory protein P-II
HCG842	1	1	1	1	1	2	1	1	1	1	1	1	1	1	0	1	1	1	1	1	1	0	0	0	0	0	1	1	2	1	1		1	1	1	1		2	2	2	0	0		1	1	1		nitrogen regulatory protein P-II
HCG1185	1	1	1	1	1	1	1	1	1	1	1	1	1	1	0	1	1	1	1	1	1	1	0	1	1	0	1	1	1	1	1		0	0	0	0		0	0	0	0	0		1	1	0		nitrogen regulatory protein P-II, putative
HCG1160	1	1	1	1	1	1	1	1	1	1	1	1	1	1	0	1	1	1	1	2	1	1	0	1	1	0	1	1	1	1	1		1	1	1	0		0	0	0	0	0		0	0	0		nitrogen regulatory protein P-II
HCG5811	0	0	0	0	0	0	0	0	0	0	0	0	0	0	0	0	0	0	0	0	0	0	0	0	0	0	0	0	0	0	0		0	0	0	0		1	0	1	0	0		0	0	0		nitrogen regulatory protein P-II
HCG3336	0	0	0	0	0	1	0	0	0	0	0	0	0	0	0	0	0	0	0	0	0	0	0	0	0	0	0	0	0	0	0		0	0	0	0		1	1	1	0	0		0	0	0		nitrogen regulatory protein P-II
HCG2779	0	0	0	0	0	0	0	0	0	0	0	0	0	0	0	0	0	0	0	0	0	0	0	0	0	0	0	0	0	0	0		0	0	0	0		1	2	1	1	1		0	0	0		nitrogen regulatory protein P-II
HCG3535	0	0	0	0	0	0	0	0	0	0	0	0	0	0	0	0	0	0	0	0	0	0	0	0	0	0	0	0	0	0	0		0	0	0	0		0	1	1	1	1		0	0	0		nitrogen regulatory protein P-II
HCG5001	0	0	0	0	0	0	0	0	0	0	0	0	0	0	0	0	0	0	0	0	0	0	0	0	0	0	0	0	0	0	0		0	0	0	0		0	0	0	0	0		1	1	0		nitrogen regulatory protein P-II
HCG1258	1	1	1	1	1	1	1	1	1	1	1	1	1	1	1	1	1	0	1	1	1	1	0	1	1	0	2	2	1	0	1		0	1	0	0		0	0	0	0	0		0	0	0		nitrogen regulatory protein P-II
HCG4245	0	0	0	0	0	0	0	0	0	0	0	0	0	0	0	0	0	0	0	0	0	0	0	0	0	0	0	0	0	0	0		1	1	1	0		0	0	0	0	0		0	0	0		nitrogen regulatory protein P-II
Glutamine synthetase (GS) and glutamate dehydrogenase (GDH)
HCG1300	1	1	1	1	2	1	1	1	1	1	1	1	1	1	0	0	1	1	1	1	1	1	1	0	0	0	0	1	1	0	1		1	1	1	0		0	0	0	0	1		0	0	0		glutamine synthetase, type I
HCG170	1	1	1	1	2	1	1	1	1	1	1	1	1	1	1	2	1	1	1	1	1	2	1	1	1	1	1	1	1	1	1		1	1	1	1		1	1	1	1	1		1	1	1		glutamine synthetase, type I
HCG199	1	1	1	1	2	1	1	1	1	1	1	1	1	1	2	1	1	1	1	1	1	1	1	1	1	1	1	1	1	1	1		1	1	1	1		1	1	1	1	1		1	1	1		glutamate dehydrogenase
Putative pseudoperiplasmic blue copper protein
HCG3088	0	0	0	0	0	0	0	0	0	0	0	0	0	0	0	0	0	0	0	0	0	0	0	0	0	0	0	0	0	0	0		0	0	0	0		1	1	1	1	1		0	0	0		cupredoxin domain protein
HCG5127	0	0	0	0	0	0	0	0	0	0	0	0	0	0	0	0	0	0	0	0	0	0	0	0	0	0	0	0	0	0	0		0	0	0	0		0	1	1	0	0		0	0	0		blue (type 1) copper domain protein
HCG3244	0	0	0	0	0	0	0	0	0	0	0	0	0	0	0	0	0	0	0	0	0	0	0	0	0	0	0	0	0	0	0		0	0	0	0		2	1	1	0	0		0	0	0		blue (type 1) copper domain protein
HCG2561	0	0	0	0	0	0	0	0	0	0	0	0	0	0	0	0	0	0	0	0	0	0	0	0	0	0	0	0	0	0	0		0	0	0	0		1	1	1	0	0		1	1	1		unknown protein with C-terminal blue (type 1) copper domain
HCG1733	0	0	0	0	0	0	1	1	0	1	1	1	1	0	0	0	0	1	1	1	1	2	0	0	0	0	0	0	0	0	0		0	0	0	0		1	1	1	0	0		0	0	0		Putative copper-binding protein, plastocyanin/azurin family protein
HCG2668	0	0	0	0	0	0	0	0	0	0	0	0	0	0	0	0	0	0	0	0	0	0	0	0	0	0	0	0	0	0	0		0	0	0	0		1	1	1	1	2		0	0	0		Putative copper-binding protein, plastocyanin/azurin family protein
HCG5194	0	0	0	0	0	0	0	0	0	0	0	0	0	0	0	0	0	0	0	0	0	0	0	0	0	0	0	0	0	0	0		0	0	0	0		0	1	1	0	0		0	0	0		putative cupredoxin
HCG2827	0	0	0	0	0	0	0	0	0	0	0	0	0	0	0	0	0	0	0	0	0	0	0	0	0	0	0	0	0	0	0		0	0	0	0		1	1	1	1	1		0	0	0		putative cupredoxin
HCG3357	0	0	0	0	0	0	0	0	0	0	0	0	0	0	0	0	0	0	0	0	0	0	0	0	0	0	0	0	0	0	0		0	0	0	0		0	1	1	1	1		0	0	0		putative cupredoxin
HCG2192	0	0	0	0	0	0	0	0	0	0	0	0	0	0	0	0	0	0	0	0	0	0	0	0	0	0	0	0	0	0	0		0	0	0	0		1	2	1	3	1		0	0	0		putative cupredoxin
HCG1249	1	1	1	1	2	1	1	0	0	1	1	1	2	1	0	1	1	1	1	2	1	1	0	0	0	0	1	1	1	1	1		0	0	0	0		0	1	1	1	0		1	1	1		putative cupredoxin
HCG4378	0	0	0	0	0	0	0	0	0	0	0	0	0	0	0	0	1	0	0	0	0	0	0	0	0	0	0	0	0	0	0		0	0	0	0		0	1	1	0	0		0	0	0		putative exported protein of unknown function with cupredoxin domain
HCG4450	1	0	0	0	0	0	0	0	0	0	0	0	0	0	0	0	0	0	0	0	0	0	0	0	0	0	0	0	0	0	0		0	1	0	0		0	0	1	0	0		0	0	0		putative exported protein of unknown function with cupredoxin domain
HCG6021	0	0	0	0	0	0	0	0	0	0	0	0	0	0	0	0	0	0	0	0	0	0	0	0	0	0	0	0	0	0	0		0	0	0	0		0	1	1	0	0		0	0	0		putative exported protein of unknown function with cupredoxin domain
HCG6070	0	0	0	0	0	0	0	0	0	0	0	0	0	0	0	0	0	0	0	0	0	0	0	0	0	0	0	0	0	0	0		0	0	0	0		0	1	1	0	0		0	0	0		putative cupredoxin
HCG1962	1	0	0	0	0	1	0	0	0	0	0	0	0	0	0	0	0	0	0	0	1	0	0	0	0	0	0	0	0	0	0		0	0	0	0		0	0	1	0	0		0	0	0		putative exported protein of unknown function with cupredoxin domain
HCG5398	0	0	0	0	0	0	0	0	0	0	0	0	0	0	0	0	0	0	0	0	0	0	0	1	1	0	0	0	0	0	0		0	0	0	0		0	0	0	0	0		0	0	0		Blue (type 1) copper domain
HCG5555	0	0	0	0	0	0	0	0	0	0	0	0	0	0	0	0	0	0	0	0	0	0	0	1	1	0	0	0	0	0	0		0	0	0	0		0	0	0	0	0		0	0	0		cupredoxin-like domain protein
HCG5558	0	0	0	0	0	0	0	0	0	0	0	0	0	0	0	0	0	0	0	0	0	0	0	1	1	0	0	0	0	0	0		0	0	0	0		0	0	0	0	0		0	0	0		copper-binding protein, plastocyanin/azurin family
HCG1057	1	1	1	1	1	1	1	1	1	1	1	1	1	1	2	1	1	1	1	1	1	1	1	1	1	1	1	1	1	1	1		1	1	1	1		0	0	0	0	0		0	0	0		Putative copper-binding protein, plastocyanin/azurin protein
HCG4313	1	0	0	0	0	0	0	0	0	0	0	1	0	0	0	0	0	0	0	0	0	0	0	0	0	0	0	0	0	0	0		0	1	0	0		0	0	0	0	0		0	0	0		Putative blue (Type 1) copper containing protein
HCG1600	1	1	0	1	0	1	0	0	0	1	1	0	0	0	0	0	0	0	2	0	2	0	0	0	0	0	0	1	1	0	0		0	1	0	1		3	2	0	0	0		0	0	0		Putative blue (Type 1) copper containing protein
HCG1833	0	1	0	0	1	0	0	0	0	0	0	0	0	0	0	1	2	1	1	1	1	0	0	0	0	0	0	0	0	0	0		1	1	1	0		1	0	0	0	0		0	0	0		Blue (Type1) copper domain-containing protein
HCG4244	0	0	0	0	0	0	0	0	0	0	0	0	0	0	0	0	0	0	0	0	0	0	0	0	0	0	0	0	0	0	0		0	1	1	1		0	0	0	0	0		0	0	0		Putative secreted copper domain-containing protein
HCG2474	0	0	0	0	1	0	0	0	0	0	0	0	0	0	0	0	0	0	0	1	1	0	0	0	0	0	0	0	0	0	0		1	1	1	1		0	0	0	0	0		0	0	0		Putative copper-binding protein, plastocyanin/azurin family protein
HCG5088	0	0	0	0	0	0	0	0	0	0	0	0	0	0	0	0	0	0	0	0	0	0	0	0	0	0	0	0	0	0	0		1	1	0	0		0	0	0	0	0		0	0	0		Putative Blue (Type 1) copper domain protein
HCG3472	0	0	0	0	0	0	0	0	0	0	0	0	0	0	0	0	0	0	0	0	0	1	0	0	0	0	0	0	0	0	0		1	1	1	0		0	0	0	0	0		0	0	0		Putative plastocyanin

## Sheet: Carbon fixation
	Nitrosopumilales																																Nitrosotaleales					Nitrososphaerales						Nitrosocaldales
HCG_ID	PS0	NF5	HMK29	NM25	ST1	AR2	HCA1	HCE1	SPOT01	SJ	AR1	D3C	HMK28	SCM1	YT1	BG20	SFB1	MY1	AC2	ST3	ST2	HMK20	A	U25	CN25	O23	DW1	MY2	N4	SAT1	AQ6f		Nd2	Nd1	CS	SbT1		Ga92	SR1	EN76	G61	MY3		3F	SCU2	US01		Description
3-hydroxypropionate/4-hydroxybutyrate cycle
HCG55	1	1	1	1	1	1	1	1	1	1	1	1	1	1	4	1	1	1	1	1	1	2	1	1	1	1	1	1	1	1	1		1	1	1	1		1	1	1	1	2		1	1	1		Acetyl- /propionyl-CoA carboxylase, beta chain (3-HP/4-HB Cycle enzyme)
HCG389	1	1	1	1	1	1	1	1	1	1	1	1	1	1	1	1	1	1	1	1	1	2	1	1	1	1	1	1	1	1	1		1	1	1	1		1	1	1	1	1		1	1	1		Acetyl- /propionyl-CoA carboxylase, biotin carboxylase (3-HP/4-HB Cycle enzyme)
HCG388	1	1	1	1	1	1	1	1	1	1	1	1	1	1	1	1	1	1	1	1	1	1	1	1	1	1	1	1	1	1	1		1	1	1	1		1	1	1	1	1		1	1	1		Acetyl- /propionyl-CoA carboxylase, alpha chain (biotin carboxyl carrier protein) (3-HP/4-HB Cycle enzyme)
HCG713	1	1	1	1	2	1	1	1	1	1	1	1	1	1	1	1	1	1	1	1	1	1	1	1	1	1	1	1	1	1	1		1	1	1	1		1	1	1	1	1		0	0	0		Malonic semialdehyde reductase (NADPH)
HCG202	1	1	1	1	1	1	1	1	1	1	1	1	1	1	2	1	1	1	1	0	2	1	1	1	1	1	1	1	1	1	1		1	1	1	1		1	1	1	1	1		1	1	1		3-hydroxypropionyl-CoA synthetase (ADP-forming)
HCG109	1	1	1	1	1	1	1	1	1	1	1	1	1	1	2	1	1	1	1	0	1	1	1	1	1	1	1	1	1	1	1		2	2	2	1		1	1	1	1	1		1	1	1		3-hydroxypropionyl-CoA dehydratase (Crotonase) (3-HP/4-HB Cycle enzyme)
HCG620	1	1	1	1	1	1	1	1	1	1	1	1	1	1	1	1	1	1	1	0	1	1	1	1	1	1	1	1	1	1	1		1	1	1	1		1	1	1	1	1		1	1	1		methylmalonyl-CoA epimerase (3-HP/4-HB Cycle enzyme)
HCG986	1	1	1	1	0	1	1	1	1	1	1	1	1	1	1	1	1	1	1	0	1	1	1	1	1	1	1	1	0	1	0		0	1	0	1		1	1	1	1	1		1	1	1		methylmalonyl-CoA mutase, N-terminus of large subunit (3-HP/4-HB Cycle enzyme)
HCG958	1	1	1	1	1	1	1	1	1	1	1	1	1	1	1	1	1	1	1	0	2	1	1	1	1	1	1	1	0	1	0		0	1	0	1		1	1	1	0	1		1	1	1		methylmalonyl-CoA mutase, C-terminal domain/subunit (3-HP/4-HB Cycle enzyme)
HCG661	1	1	1	1	2	1	1	1	1	1	0	1	1	1	3	1	1	1	1	2	1	1	1	1	1	1	1	1	1	1	1		1	1	1	1		1	1	1	1	1		1	1	1		4-Hydroxybutyryl-CoA synthetase (ADP-forming)
HCG352	1	1	1	1	1	1	1	1	1	1	1	1	1	1	1	1	1	1	1	1	1	1	1	1	1	1	1	1	1	1	1		1	1	1	1		1	1	1	1	1		1	1	1		4-hydroxybutyryl-CoA dehydratase (3-HP/4-HB Cycle enzyme)
HCG3749	0	0	0	0	0	0	0	0	0	0	0	0	0	0	0	0	0	0	0	0	0	0	0	0	0	0	0	0	0	0	0		0	0	0	0		0	0	0	0	0		1	1	1		putative 4-hydroxybutyryl-CoA dehydratase
HCG319	1	1	1	1	1	1	1	1	1	1	1	1	1	1	0	1	1	1	1	1	1	2	1	1	1	1	1	1	1	1	1		1	1	1	1		1	1	1	1	1		1	1	1		3-hydroxybutyryl-CoA dehydrogenase (3-HP/4-HB Cycle enzyme)
HCG574	1	1	1	1	1	1	1	1	1	1	1	1	1	1	0	1	1	1	1	3	1	3	1	1	1	1	1	1	1	1	1		1	1	1	1		1	1	1	1	1		1	1	1		Putative Acetoacetyl-CoA bata-ketothiolase
HCG854	1	1	1	1	0	1	1	1	1	1	0	1	1	1	2	1	1	1	1	1	0	1	1	1	1	1	0	1	1	1	1		1	1	1	1		1	1	1	1	1		1	1	1		Putative Acetoacetyl-CoA bata-ketothiolase
HCG357	1	1	1	1	1	1	1	1	1	1	1	1	1	1	1	1	1	1	1	1	1	1	1	1	1	1	1	1	1	1	1		1	1	1	1		1	1	1	1	1		1	1	1		β-ketothiolase beta subunit
Other candidate enzymes involved in 3-hydroxypropionate/4-hydroxybutyrate cycle
HCG3	2	2	2	2	2	2	2	2	2	2	2	2	2	2	1	2	2	2	2	2	2	2	2	2	2	2	3	2	2	2	3		3	2	4	2		2	3	2	2	2		1	1	1		Putative acryloyl-CoA reductase or succinic semialdehyde reductase; alcohol dehydrogenase, zinc-binding domain protein (COG = NADPH:quinone reductase and related Zn-dependent oxidoreductases)
HCG550	1	1	1	1	1	1	1	1	0	1	1	1	1	1	1	1	1	1	0	1	1	1	0	0	0	0	1	1	1	1	1		1	1	1	1		1	3	1	1	3		1	1	1		Putative succinate-semialdehyde dehydrogenase or succinyl-CoA reduatase
HCG204	1	1	1	1	1	1	1	1	1	1	1	1	1	1	3	1	1	1	1	1	1	1	1	1	1	1	1	1	1	1	1		1	1	1	1		1	1	1	1	1		1	1	1		Putative malonyl-CoA reductase; glucose-1-dehydrogenase
HCG27	1	1	1	1	2	1	1	1	1	1	1	1	1	1	1	1	1	1	1	1	1	1	1	1	1	1	1	1	1	1	1		2	1	1	1		1	3	1	1	3		1	1	1		alcohol dehydrogenase, propanol-preferring
HCG349	1	1	1	1	1	1	1	1	1	1	1	1	1	1	2	1	1	1	1	1	1	1	1	1	1	1	1	1	1	1	1		1	1	1	1		1	1	1	1	1		1	1	1		putative aspartate-semialdehyde dehydrogenase
HCG837	1	1	1	1	1	1	1	1	1	0	1	1	1	1	1	1	1	1	1	1	3	1	0	1	1	1	0	0	1	1	1		1	1	1	1		1	1	1	1	1		1	1	1		putative acetyl-CoA synthetase (AMP-forming)
HCG1132	1	1	1	1	1	2	1	1	1	1	1	1	1	1	1	1	1	1	1	1	1	1	0	0	0	0	1	1	1	0	1		0	0	0	0		1	1	1	1	1		1	1	1		putative acetyl-CoA synthetase (AMP-forming)
HCG437	1	1	1	1	1	1	1	1	1	1	1	1	1	1	2	1	1	1	1	0	1	1	1	1	1	1	1	1	1	1	1		1	1	1	1		1	1	1	1	1		1	1	1		putative protein with CoA-binding domain
HCG617	1	1	1	1	0	1	1	1	1	1	1	1	1	1	2	1	1	1	1	1	0	1	1	1	1	1	1	1	1	1	1		1	1	1	1		1	1	1	1	1		1	1	1		putative Acetyl-CoA acetyltransferase
Synthesis of succinate
HCG95	1	1	1	1	2	1	1	1	1	1	1	1	1	1	2	1	1	1	1	1	1	2	1	1	1	1	1	1	1	1	1		1	1	1	1		1	1	1	1	1		1	1	1		succinyl-CoA synthetase, beta subunit
HCG162	1	1	1	1	2	1	1	1	1	1	1	1	1	1	1	1	1	1	1	1	1	4	1	1	1	1	1	1	1	1	1		1	1	1	1		1	1	1	1	1		1	1	1		succinyl-CoA synthetase, alpha subunit
Synthesis of oxaloacetate
HCG81	1	1	1	1	2	1	1	1	1	1	1	1	1	1	1	1	1	1	1	1	1	2	2	1	1	1	1	1	1	1	1		1	1	1	1		1	1	1	1	1		1	1	1		succinate dehydrogenase/fumarate reductase flavoprotein subunit
HCG272	1	1	1	1	2	1	1	1	1	1	1	1	1	1	1	1	1	1	1	1	1	1	1	1	1	1	1	1	1	1	1		1	1	1	1		1	1	1	1	1		1	1	1		succinate dehydrogenase/fumarate reductase iron-sulfur protein
HCG129	1	1	1	1	2	1	1	1	1	1	1	1	1	1	1	1	1	1	1	1	1	1	1	1	1	1	1	1	1	1	1		1	1	2	1		1	1	1	1	1		1	1	1		succinate dehydrogenase/fumarate reductase subunit
HCG273	1	1	1	1	2	1	1	1	2	1	1	1	1	1	2	1	1	1	1	1	1	1	1	1	1	1	1	1	1	1	1		1	1	1	1		1	1	1	1	1		1	1	1		succinate dehydrogenase/fumarate reductase subunit
HCG630	1	1	1	1	0	1	1	1	1	1	1	1	1	1	1	1	1	1	1	1	1	1	1	1	1	1	1	1	1	1	1		1	1	1	1		1	1	1	1	1		1	1	1		fumarate hydratase or aspartate ammonia-lyase
HCG553	1	1	1	1	2	1	1	1	1	1	1	1	1	1	1	1	1	1	0	1	1	1	1	1	1	0	1	1	1	1	1		1	1	1	1		1	1	1	2	1		1	1	1		malate dehydrogenase
Synthesis of phosphoenolpyruvate
HCG833	1	1	1	1	1	1	1	1	1	1	1	1	1	1	0	1	1	1	1	0	2	1	1	1	1	1	0	1	1	1	1		1	1	1	1		1	2	1	1	1		1	1	1		phosphoenolpyruvate carboxykinase (ATP)
Synthesis of pyruvate
HCG955	1	1	1	1	1	1	1	1	1	1	1	1	1	1	1	1	1	1	1	1	1	1	1	1	1	2	0	1	1	1	1		0	0	0	1		1	1	1	0	1		1	1	1		pyruvate, phosphate dikinase (formation of PEP, gluconeogenesis and precursor of methylphosphonate)
Synthesis of alpha-ketoglutarate (2-Oxoglutarate)
HCG54	1	1	1	1	2	1	1	1	1	1	1	1	1	1	2	1	1	1	1	1	1	2	1	1	1	1	1	1	1	1	1		1	1	1	1		1	1	1	1	1		1	1	1		citrate (si)-synthase
HCG181	1	1	1	1	2	1	1	1	1	1	1	1	1	1	1	1	1	1	1	1	1	1	1	1	1	1	1	0	1	1	1		1	1	1	1		1	1	1	1	1		1	1	1		aconitate hydratase
HCG495	1	1	1	1	1	1	1	1	1	1	1	1	1	1	1	1	1	1	1	1	1	1	1	1	1	1	1	1	1	1	1		1	1	1	1		1	1	1	1	1		1	1	1		isocitrate dehydrogenase (idh)
Other potentially related proteins
HCG855	1	1	1	1	0	1	1	1	1	1	1	1	1	1	1	2	1	1	0	0	1	1	1	1	1	1	1	1	1	1	1		1	1	1	1		1	1	1	1	1		1	1	1		LAO/AO transport system ATPase, (ArgK homolog), ATP-dependent arginine transport, GTP binding domain, conversion of succinate to propionate
HCG411	1	1	1	1	1	1	1	1	1	1	1	1	1	1	1	1	1	1	1	1	1	1	1	1	1	1	1	1	1	1	1		1	1	1	1		1	1	1	1	1		1	1	1		HMG-CoA synthase, Hydroxymethylglutaryl-CoA synthase
Alcohol dehydrogenase
HCG3012	0	0	0	0	0	0	0	0	0	0	0	0	0	0	0	0	0	0	0	0	0	0	0	0	0	0	0	0	0	0	0		0	0	0	0		1	1	1	1	1		0	0	0		NAD-dependent alcohol dehydrogenase
HCG154	1	1	1	1	1	1	1	1	1	1	1	1	1	1	1	2	1	1	1	1	1	2	1	1	1	1	1	1	1	1	1		1	1	1	1		1	1	1	1	1		1	1	1		putative sugar alcohol dehydrogenase
HCG4438	0	0	0	0	0	0	0	0	0	0	0	0	0	0	0	0	0	0	0	0	0	0	0	0	0	0	0	0	0	0	0		0	0	0	0		0	1	1	0	1		0	0	0		putative NAD-dependent alcohol dehydrogenase
HCG2014	0	0	0	0	0	0	0	0	0	0	0	0	0	0	0	0	0	0	0	0	0	0	0	0	0	0	0	0	0	0	0		1	1	1	1		1	1	1	0	0		1	1	1		putative NAD-dependent alcohol dehydrogenase
HCG310	1	1	1	1	1	1	1	1	1	1	1	1	1	1	1	1	1	1	1	1	1	2	1	1	1	1	1	1	1	1	1		1	1	1	1		1	2	1	2	2		0	0	0		NAD-dependent alcohol dehydrogenase
HCG3879	0	0	0	0	0	0	0	0	0	0	0	0	0	0	0	0	0	0	0	0	0	0	0	0	0	0	0	0	0	0	0		0	0	0	0		0	0	0	0	0		1	1	1		putative NAD-dependent alcohol dehydrogenase
HCG3766	0	0	0	0	0	0	0	0	0	0	0	0	0	0	0	0	0	0	0	0	0	0	0	0	0	0	0	0	0	0	0		0	0	0	0		0	0	0	0	0		1	1	1		putative NAD-dependent alcohol dehydrogenase

## Sheet: Cobalamin synthesis
	Nitrosopumilales																																Nitrosotaleales					Nitrososphaerales						Nitrosocaldales
HCG_ID	PS0	NF5	HMK29	NM25	BD31	ST1	AR2	HCA1	HCE1	SPOT01	SJ	AR1	D3C	HMK28	SCM1	YT1	BG20	SFB1	MY1	ST3	ST2	HMK20	A	U25	CN25	O23	DW1	MY2	N4	SAT1	AQ6f		Nd1	Nd2	CSX	SbT1		Ga92	SR1	EN76	G61	MY3		3F	SCU2	US01		Description
Cobalamin biosynthesis
HCG142	1	1	1	1	1	1	1	1	1	1	1	1	1	1	1	2	3	1	1	2	1	1	1	1	1	1	0	1	1	1	1		1	1	1	1		1	1	1	1	1		1	1	1		cbiD; cobalt-precorrin-5B (C1)-methyltransferase [EC:2.1.1.195]
HCG42	1	1	1	1	2	1	1	1	1	1	1	1	1	1	1	2	2	1	1	2	2	1	1	1	1	1	1	1	1	1	1		1	1	1	1		1	1	1	1	1		1	1	1		cbiG; cobalt-precorrin 5A hydrolase [EC:3.7.1.12]
HCG382	1	1	1	1	1	1	1	1	1	1	1	1	1	1	1	2	4	1	1	2	1	1	1	1	1	1	1	1	1	1	1		1	1	1	1		1	1	1	1	1		1	1	1		cbiX; sirohydrochlorin cobaltochelatase [EC:4.99.1.3]
HCG221	1	1	1	1	1	1	1	1	1	1	1	1	1	1	1	2	5	1	1	2	1	1	1	1	1	1	1	1	1	1	1		1	1	1	1		1	0	0	1	1		1	1	1		cbiC-cobH; precorrin-8X/cobalt-precorrin-8 methylmutase [EC:5.4.99.61 5.4.99.60]
HCG383	1	1	1	1	1	1	1	1	1	1	1	1	1	1	1	0	6	1	1	1	1	1	1	1	1	1	1	1	1	1	1		1	1	1	1		1	1	1	1	1		1	1	1		cbiA-cobB; cobyrinic acid a,c-diamide synthase [EC:6.3.5.9 6.3.5.11]
HCG143	1	1	1	1	1	1	1	1	1	1	1	1	1	1	1	0	2	1	1	2	1	1	1	1	1	1	1	1	1	1	1		1	1	1	1		1	1	1	1	1		1	1	1		CysG-cobA; cob(I)alamin adenosyltransferase [EC:2.5.1.17]
HCG565	1	1	1	1	1	1	1	1	1	1	1	0	1	1	1	1	1	1	1	1	1	1	1	1	1	1	1	1	1	1	1		1	1	1	1		1	1	1	1	1		1	1	1		cbiB; adenosylcobinamide-phosphate synthase [EC:6.3.1.10]
HCG205	1	1	1	1	1	1	1	1	1	1	1	1	1	1	1	1	1	2	1	1	1	1	1	1	1	1	1	1	1	1	1		1	1	1	1		1	1	1	1	1		1	1	1		CbiP-CobQ; E6.3.5.10; adenosylcobyric acid synthase [EC:6.3.5.10]
HCG564	1	1	1	1	1	1	1	1	1	1	1	1	1	1	1	1	2	1	1	1	1	1	1	1	1	1	1	1	1	1	1		1	1	1	1		1	1	1	1	1		1	1	1		cobS; E2.7.8.26; adenosylcobinamide-GDP ribazoletransferase [EC:2.7.8.26]
HCG348	1	1	1	1	2	1	1	1	1	1	1	1	1	1	1	1	1	1	1	1	1	1	1	1	1	1	1	1	1	1	1		1	1	1	1		1	1	1	1	1		1	1	1		CobY (archaeal); nucleoside triphosphate: 5'-deoxyadenosylcobinamide phosphate nucleotidyltransferase
HCG312	1	1	1	1	1	1	1	1	1	1	1	1	1	1	1	1	2	1	1	1	1	1	1	1	1	1	1	1	1	1	1		1	1	1	0		1	1	1	1	1		1	1	1		cbiL-cobI; precorrin-2/cobalt-factor-2 C20-methyltransferase [EC:2.1.1.130 2.1.1.151]
HCG527	1	1	1	1	1	2	1	1	1	1	1	1	0	1	1	1	1	1	1	1	1	1	1	1	1	1	1	1	1	1	1		1	1	1	1		1	1	1	1	1		1	1	1		SirC; MET8; precorrin-2 dehydrogenase / sirohydrochlorin ferrochelatase [EC:1.3.1.76 4.99.1.4]
HCG581	1	1	1	1	1	1	1	1	1	1	1	1	1	1	1	0	1	1	1	1	1	1	1	1	1	1	1	1	1	1	1		1	1	1	1		1	1	1	1	1		1	1	1		cbiE; cobalt-precorrin-7 (C5)-methyltransferase [EC:2.1.1.289]
HCG355	1	1	1	1	2	1	1	1	1	1	1	1	1	1	1	1	2	1	1	1	1	1	1	1	1	1	1	0	1	1	1		1	1	1	0		1	1	1	1	1		1	1	1		cbiT; cobalt-precorrin-6B (C15)-methyltransferase [EC:2.1.1.196]
HCG354	1	1	1	1	1	1	1	1	1	1	1	1	1	1	1	1	2	1	1	1	1	1	1	1	1	1	1	1	1	1	1		1	1	1	0		1	1	1	1	1		1	1	1		cbiF-cobM; precorrin-4/cobalt-precorrin-4 C11-methyltransferase [EC:2.1.1.133 2.1.1.271]
HCG327	1	1	1	1	1	2	1	1	1	1	1	1	1	1	1	1	1	1	1	1	1	1	1	1	1	1	1	1	1	1	1		1	1	1	1		1	1	1	1	1		1	1	0		CbiH-cobJ; E2.1.1.131; precorrin-3B C17-methyltransferase [EC:2.1.1.131]
HCG877	1	1	1	1	0	1	1	1	1	1	1	1	1	1	1	0	1	1	1	1	1	1	1	1	0	1	1	1	1	1	1		1	1	1	1		1	1	1	1	1		1	1	1		CsyG-cobA; uroporphyrin-III C-methyltransferase [EC:2.1.1.107]
HCG852	1	1	1	1	0	0	1	1	1	1	1	1	1	1	1	1	1	1	1	1	1	1	1	1	1	0	1	1	1	1	1		1	1	1	1		1	1	1	1	1		1	1	1		MMAB; cob(I)alamin adenosyltransferase [EC:2.5.1.17]
HCG808	1	1	1	1	0	1	1	1	1	1	1	1	1	1	1	0	1	1	1	1	1	1	1	1	1	1	1	1	1	1	1		1	1	1	1		1	1	1	1	1		1	1	1		putative uroporphyrinogen-III synthase hemD
HCG289	1	1	1	1	1	1	1	1	1	1	1	1	1	1	1	3	1	1	1	1	1	1	1	1	1	1	1	1	1	1	1		1	1	1	1		1	1	1	1	1		1	1	1		nicotinate-nucleotide- dimethylbenzimidazole (NaMN:DMB) phosphoribosyltransferase
HCG724	1	1	1	1	1	1	1	1	1	1	1	1	1	1	1	1	2	1	1	1	1	1	0	1	1	1	0	1	1	1	1		1	1	1	0		1	1	1	1	1		1	1	1		precorrin-4 C(11)-methyltransferase

## Sheet: Urea utilization
	Nitrosopumilales																																Nitrosotaleales					Nitrososphaerales						Nitrosocaldales
HCG_ID	PS0	NF5	HMK29	NM25	ST1	AR2	HCA1	HCE1	SPOT01	SJX	AR1	D3C	HMK28	SCM1	YT1	BG20	SFB1	MY1	AC2	ST2	ST3	HMK20	AXX	U25	CN25	O23	DW1	MY2	N4X	SAT1	AQ6f		Nd2	Nd1	CSX	SbT1		Ga92	SR1	EN76	G61	MY3		3FX	SCU2	US01		Description
Urease
HCG1493	1	0	0	0	0	1	0	0	1	0	0	1	1	0	1	0	0	0	0	0	0	1	1	1	0	0	1	0	0	1	1		0	0	1	0		1	2	2	1	1		1	1	0		ureA
HCG1537	1	0	0	0	0	1	0	0	1	0	0	1	1	0	1	0	0	0	0	0	0	1	1	0	0	0	1	0	0	1	1		0	0	1	0		1	2	2	1	1		1	1	0		ureB
HCG1482	1	0	0	0	0	1	0	0	1	0	0	1	1	0	1	0	0	0	0	0	0	1	1	1	0	0	1	0	0	1	1		0	0	2	0		1	2	2	1	1		1	1	0		ureC
HCG1576	1	0	0	0	0	1	0	0	1	0	0	1	1	0	0	0	0	0	0	0	0	1	1	1	1	0	1	0	0	1	1		0	0	1	0		1	1	1	1	1		1	1	0		ureD
HCG1573	1	0	0	0	0	1	0	0	1	0	0	1	1	0	1	0	0	0	0	0	0	1	1	1	0	0	1	0	0	1	1		0	0	1	0		1	1	1	1	1		1	1	0		ureE
HCG1574	1	0	0	0	0	1	0	0	1	0	0	1	1	0	1	0	0	0	0	0	0	1	1	1	0	0	1	0	0	1	1		0	0	1	0		1	1	1	1	1		1	1	0		ureF
HCG1575	1	0	0	0	0	1	0	0	1	0	0	1	1	0	1	0	0	0	0	0	0	1	1	1	0	0	1	0	0	1	1		0	0	2	0		1	1	1	1	1		1	1	0		ureG
Urea transporter
HCG1437	2	0	0	0	0	2	0	0	1	0	0	2	2	0	0	0	0	0	0	0	0	2	1	2	0	0	0	0	0	0	0		0	0	2	0		1	1	1	1	1		1	1	0		Urea_transporter
HCG2376	0	0	0	0	0	0	0	0	0	0	0	0	0	0	0	0	0	0	0	0	0	0	0	0	0	0	0	0	0	0	0		0	0	0	0		1	1	1	1	1		1	1	0		Urea_transporter

## Sheet: Ectoine synthesis
	Nitrosopumilales																																Nitrosotaleales					Nitrososphaerales						Nitrosocaldales
HCG_ID	PS0	NF5	HMK29	NM25	ST1	AR2	HCA1	HCE1	SPOT01	SJX	AR1	D3C	HMK28	SCM1	YT1	BG20	SFB1	MY1	AC2	ST2	ST3	HMK20	AXX	U25	CN25	O23	DW1	MY2	N4X	SAT1	AQ6f		Nd2	Nd1	CSX	SbT1		Ga92	SR1	EN76	G61	MY3		3FX	SCU2	US01		Description
L-2,4-diaminobutyric acid acetyltransferase
HCG2154	0	0	0	0	2	1	0	0	0	1	1	0	0	1	0	0	0	0	0	1	0	1	0	0	0	0	0	0	0	0	0		0	0	0	0		0	0	0	0	0		0	0	0		L-2,4-diaminobutyric acid acetyltransferase (EctB)
L-2,4-diaminobutyrate 4-transaminase
HCG2284	0	0	0	0	2	1	0	0	0	1	1	0	0	1	0	0	0	0	0	1	0	1	0	0	0	0	0	0	0	0	0		0	0	0	0		0	0	0	0	0		0	0	0		L-2,4-diaminobutyrate 4-transaminase (EctA)
Ectoine synthase
HCG2203	0	0	0	0	2	1	0	0	0	1	1	0	0	1	0	0	0	0	0	1	0	1	0	0	0	0	0	0	0	0	0		0	0	0	0		0	0	0	0	0		0	0	0		Ectoine synthase (EctC)
Ectoine hydroxylase
HCG2285	0	0	0	0	2	1	0	0	0	1	1	0	0	1	0	0	0	0	0	1	0	1	0	0	0	0	0	0	0	0	0		0	0	0	0		0	0	0	0	0		0	0	0		Ectoine hydroxylase (EctD)

## Sheet: P-utilization
	Nitrosopumilales																																Nitrosotaleales					Nitrososphaerales						Nitrosocaldales
HCG_ID	PS0	NF5	HMK29	NM25	ST1	AR2	HCA1	HCE1	SPOT01	SJ	AR1	D3C	HMK28	SCM1	YT1	BG20	SFB1	MY1	AC2	ST3	ST2	HMK20	A	CN25	U25	O23	DW1	MY2	N4	SAT1	AQ6f		Nd2	Nd1	CS	SbT1		Ga92	SR1	EN76	G61	MY3		3F	SCU2	US01		Description
Low-affinity phosphate uptake(pit)
HCG1193	1	0	1	1	0	1	1	1	1	1	1	0	0	0	1	1	1	1	1	0	0	1	0	1	1	1	1	1	1	1	1		1	1	1	1		1	1	1	1	1		0	0	0		Putative phosphate permease
HCG1217	1	0	1	1	0	1	1	1	1	1	1	0	0	0	1	1	1	1	1	0	0	1	0	1	1	1	1	1	1	1	1		1	1	0	1		1	1	1	1	1		0	0	0		Putative pit accessory protein
HCG127	1	1	1	1	2	1	1	1	1	1	1	1	1	1	2	1	1	1	1	1	1	1	1	1	1	1	1	1	1	1	1		1	1	1	2		1	1	1	1	1		1	1	1		Putative pit accessory protein
High-affinity phosphate uptake (pst)
HCG1161	1	1	1	1	1	0	0	0	0	0	0	1	1	1	0	0	1	1	1	2	2	1	1	0	0	0	1	1	1	1	1		1	1	1	1		1	1	1	1	1		1	1	1		pstC; Phosphate ABC transporter, permease component
HCG1182	1	1	1	1	1	0	0	0	0	0	0	1	1	1	0	0	1	1	1	1	1	1	1	0	0	0	1	1	1	1	1		1	1	1	1		1	1	1	1	1		1	1	1		pstA; Phosphate ABC transporter, permease component
HCG1183	1	1	1	1	2	0	0	0	0	0	0	1	1	1	0	0	1	1	1	1	1	1	1	0	0	0	1	1	1	1	1		1	1	1	1		1	1	1	1	1		1	1	1		pstB; Phosphate ABC transporter, ATPase component
HCG1178	1	1	1	1	1	0	0	0	0	0	1	1	1	1	0	0	1	1	1	1	1	2	1	0	0	0	1	2	2	0	1		1	1	1	1		3	1	2	1	1		0	0	0		pstS; Phosphate ABC transporter, periplasmic component
HCG3404	0	0	0	0	0	0	0	0	0	0	0	0	0	0	0	0	0	0	0	0	0	0	0	0	0	0	0	0	0	0	0		1	1	1	1		0	0	0	0	0		0	0	0		pstS; Phosphate ABC transporter, periplasmic component
HCG3777	0	0	0	0	0	0	0	0	0	0	0	0	0	0	0	0	0	0	0	0	0	0	0	0	0	0	0	0	0	0	0		0	0	0	0		0	0	0	0	0		1	1	1		pstS; Phosphate ABC transporter, periplasmic component
HCG1184	1	1	1	1	1	0	0	0	0	0	0	1	1	1	0	0	1	1	1	1	1	1	1	0	0	0	1	1	1	1	1		1	1	1	1		1	1	1	1	1		1	1	1		Phosphate uptake regulator, PhoU
HCG1311	1	1	1	1	1	0	0	0	0	0	0	1	1	0	0	0	1	1	1	1	2	1	0	1	1	0	1	1	1	1	1		1	1	1	1		1	1	1	1	0		0	0	0		Phosphate uptake regulator, PhoU
HCG567	1	1	1	1	1	1	1	1	1	1	1	1	1	1	1	1	1	1	1	1	0	1	1	1	1	1	1	1	1	1	1		1	1	1	1		1	1	1	0	1		1	1	1		Phosphate uptake regulator, PhoU
HCG580	1	1	1	1	1	1	1	1	1	1	1	1	1	1	1	1	1	1	1	1	1	1	1	1	1	0	1	1	1	1	1		1	1	1	1		1	1	1	1	1		1	1	1		Phosphate uptake regulator, PhoU
Poly-P biosynthesis and utilisation
HCG2062	0	0	0	0	1	0	0	0	0	0	0	0	0	0	0	0	0	0	0	1	1	0	0	0	0	0	0	0	1	0	0		1	1	1	1		0	1	1	0	0		0	0	0		Phosphohistidine phosphatase
HCG4222	0	0	0	0	0	0	0	0	0	0	0	0	0	0	0	0	0	0	0	0	0	0	0	0	0	0	0	0	0	0	0		0	0	0	0		0	0	1	1	1		0	0	0		Phosphohistidine phosphatase
HCG1934	0	0	0	0	1	0	0	0	0	0	0	0	0	0	0	0	0	0	0	1	1	0	0	0	0	0	0	0	1	0	0		1	1	1	1		0	1	1	1	1		0	0	0		Putative Exopolyphosphatase (ppx)
HCG1992	0	0	0	0	0	0	0	0	0	0	0	0	0	0	0	0	0	0	0	1	1	0	0	0	0	0	0	0	1	0	0		1	1	1	1		0	1	1	1	1		0	0	0		Conserved protein of unknown function
Inorganic pyrophosphatase
HCG912	1	1	1	1	2	1	1	1	1	1	1	1	1	1	0	1	1	1	1	1	1	1	0	0	0	0	1	1	1	1	1		1	1	1	1		1	1	1	1	1		1	1	1		Inorganic pyrophosphatase
HCG1081	1	1	1	1	0	1	1	1	1	1	1	1	1	1	1	1	1	1	1	1	0	1	1	1	1	2	1	1	1	1	1		0	0	0	0		1	0	0	0	0		1	1	1		V-type H(+)-translocating pyrophosphatase
phophonate ABC transporter
HCG3596	0	1	1	0	0	0	0	0	0	0	0	0	0	1	0	0	0	0	0	0	0	1	0	0	0	0	0	0	0	0	0		0	0	0	0		0	0	0	0	0		0	0	0		phnD; phosphonate transport system, periplasmic substrate-binding protein
HCG1488	0	1	1	1	0	1	1	1	1	0	0	3	1	1	1	0	0	0	0	0	0	1	1	0	0	1	1	1	1	0	0		0	0	0	0		0	0	0	0	0		1	1	1		phnD; phosphonate transport system, periplasmic substrate-binding protein
HCG1522	0	1	1	1	0	1	1	1	1	0	0	1	1	1	2	0	0	0	1	0	0	1	1	0	0	1	1	1	1	0	0		0	0	0	0		0	0	0	0	0		1	1	1		phnE; phosphonate ABC transporter, permease protein
HCG1521	0	1	1	1	0	1	1	1	1	0	0	2	1	1	1	0	0	0	0	0	0	1	1	0	0	1	1	1	1	0	0		0	0	0	0		0	0	0	0	0		1	1	1		phnC; phosphonate transport system ATP-binding protein
Methylphosphonate biosynthesis
HCG2949	0	0	0	1	0	0	0	0	1	0	0	0	0	1	0	0	0	0	0	0	0	0	0	0	0	0	1	0	0	0	0		0	0	0	0		0	0	0	0	0		0	0	0		mpnS; methylphosphonate synthase [EC:1.13.11.73]
HCG2710	0	0	1	1	0	0	0	0	1	0	0	0	0	1	0	0	1	0	0	0	0	0	0	0	0	0	1	0	0	0	0		0	0	0	0		0	0	0	0	0		0	0	0		pepM; phosphoenolpyruvate phosphomutase [EC:5.4.2.9]
HCG3000	0	0	1	1	0	0	0	0	1	0	0	0	0	1	0	0	1	0	0	0	0	0	0	0	0	0	1	0	0	0	0		0	0	0	0		0	0	0	0	0		0	0	0		putative phosphonopyruvate decarboxylase subunit
HCG3001	0	0	1	1	0	0	0	0	1	0	0	0	0	1	0	0	1	0	0	0	0	0	0	0	0	0	1	0	0	0	0		0	0	0	0		0	0	0	0	0		0	0	0		putative phosphonopyruvate decarboxylase subunit
HCG2463	0	0	1	1	0	0	0	0	1	0	0	0	0	1	0	0	1	0	0	0	0	0	0	0	0	0	1	0	0	0	0		0	0	0	0		0	0	0	0	0		0	0	0		phosphonoacetaldehyde dehydrogenase
HCG2099	1	0	1	1	0	0	0	0	1	0	0	0	0	2	0	0	2	0	0	0	0	0	0	0	0	0	1	0	0	0	0		0	0	0	0		0	0	0	0	0		0	0	0		conserved hypothetical protein
HCG1991	1	0	1	1	0	0	0	0	1	0	0	0	0	1	0	0	1	0	0	0	0	0	0	1	1	1	1	0	0	0	0		0	0	0	0		0	0	0	0	0		0	0	0		arylsulfatase K (ASK), putative
HCG2950	0	0	1	0	0	0	0	0	0	0	0	0	0	1	0	0	0	0	0	0	0	0	0	0	0	0	0	0	0	1	0		0	1	0	0		0	0	0	0	0		0	0	0		conserved hypothetical protein
HCG2711	1	0	1	1	0	0	0	0	1	0	0	0	0	1	0	0	0	0	0	0	0	0	0	0	0	0	1	0	0	0	0		0	0	0	0		0	0	0	0	0		0	0	0		Putative sulfatase

## Sheet: Stress response
	Nitrosopumilales																																Nitrosotaleales					Nitrososphaerales						Nitrosocaldales
HCG_ID	PS0	NF5	HMK29	NM25	ST1	AR2	HCA1	HCE1	SPOT01	SJ	AR1	D3C	HMK28	SCM1	YT1	BG20	SFB1	MY1	AC2	ST3	ST2	HMK20	A	CN25	U25	O23	DW1	MY2	N4	SAT1	AQ6f		Nd2	Nd1	CS	SbT1		Ga92	SR1	EN76	G61	MY3		3F	SCU2	US01		Description
Putative copper uptake and homeostatic gene cluster
HCG70	1	1	1	1	1	1	1	1	1	1	1	1	2	2	0	1	1	1	1	1	1	1	1	1	1	2	1	1	1	2	2		1	1	1	1		0	1	1	0	0		1	1	1		Cupredoxin domian protein
HCG37	1	2	1	1	2	1	1	1	1	2	1	2	2	1	1	1	1	1	1	1	1	1	1	1	1	1	1	1	1	1	1		1	1	1	3		1	1	1	0	0		1	1	1		hypothetical protein
HCG187	1	1	1	1	3	1	1	1	1	1	1	1	1	1	1	1	1	1	1	1	1	1	1	1	1	1	1	1	1	1	1		1	1	1	1		1	1	1	1	0		1	1	1		copper resistance protein D
HCG123	1	1	1	1	3	1	1	1	1	2	1	1	1	1	1	1	1	1	1	1	1	1	1	1	1	1	1	1	1	1	1		1	1	1	1		1	1	1	1	1		1	1	1		ABC-ATPase subunit interface
HCG124	1	1	1	1	3	1	1	1	1	1	1	1	1	1	1	1	1	1	1	1	1	1	1	1	1	1	1	1	1	1	1		1	1	1	0		2	1	1	1	1		1	1	1		chelated iron transport system membrane protein YfeB
HCG33	2	1	2	1	2	1	1	1	1	1	1	2	2	2	1	1	1	1	1	1	1	1	1	1	1	0	1	1	1	1	1		1	1	1	1		2	1	1	1	1		1	1	1		periplasmic solute binding protein [ABC transport of ferric siderophores and metal ions such as Mn2+, Fe3+, Cu2+ and/or Zn2+]
HCG125	1	1	1	1	2	1	1	1	1	1	1	1	1	1	1	1	1	1	1	1	1	1	1	1	1	1	1	1	1	1	1		1	1	1	1		2	1	1	1	1		1	1	1		putative nickel-responsive regulator 1
HCG6860	1	0	0	0	0	0	0	0	0	0	0	0	0	1	0	0	0	0	0	0	0	0	0	0	0	0	0	0	0	0	0		0	0	0	0		0	0	0	0	0		0	0	0		DSBA oxidoreductase, thiol:disulfide oxidoreductase, thioredoxin family protein
Other putative copper resistant proteins
HCG718	1	1	1	1	0	0	1	1	1	1	1	1	1	1	1	1	1	1	1	2	1	1	1	1	1	1	1	1	1	1	1		1	1	1	1		1	1	1	1	1		1	1	0		cutA; periplasmic divalent cation tolerance protein
HCG587	1	1	1	1	1	1	1	1	1	1	1	1	1	1	1	1	1	1	1	1	1	1	1	1	1	1	1	1	1	1	1		1	1	1	1		1	1	1	1	1		1	1	0		Putative copper resistance protein D
HCG3323	0	0	0	0	0	0	0	0	0	0	0	0	0	0	0	0	0	0	0	0	0	0	0	0	0	0	0	0	0	0	0		0	0	0	0		0	1	1	1	1		0	0	0		Copper resistance protein CopC/CopD
Putative iron homeostasis proteins
HCG1257	1	1	1	1	1	1	1	1	1	1	1	1	1	1	1	1	1	1	1	1	1	2	1	1	1	0	1	0	1	0	0		0	0	0	0		0	0	0	1	1		0	0	0		Ferritin Dps family protein
HCG38	1	1	1	1	2	1	1	1	1	1	1	1	1	1	1	1	1	1	1	1	1	1	1	1	1	0	2	2	1	1	1		1	1	1	1		3	2	2	1	1		1	1	1		Ferritin Dps family protein
HCG1246	0	1	1	1	0	0	0	0	0	0	0	1	1	0	0	0	1	1	1	1	2	1	0	0	0	0	1	1	1	2	1		1	0	1	1		2	1	1	1	1		1	1	1		DNA-binding ferritin-like protein (oxidative damage protectant)
HCG1828	0	0	0	0	0	0	0	0	0	0	0	0	0	0	0	0	0	0	0	0	0	0	0	1	1	0	0	0	0	0	0		0	0	0	0		2	2	2	1	1		1	1	1		putative ferritin, Dps family protein
HCG4408	0	0	0	0	0	0	0	0	0	0	0	0	0	0	0	0	0	0	0	0	0	0	0	0	0	0	0	0	0	0	0		0	0	0	0		1	1	1	0	0		0	0	0		putative Ferritin superfamily protein
Other putative metal resistant proteins
HCG1494	0	0	0	0	3	0	0	0	0	0	0	0	0	0	0	1	1	1	1	0	1	1	0	0	0	0	1	1	1	1	1		0	0	0	0		2	2	1	0	0		1	1	1		tellurium ion resistance family protein
HCG2495	0	0	0	0	0	0	0	0	0	0	0	0	0	0	0	0	0	0	0	0	0	0	0	0	0	0	0	0	0	0	0		0	0	0	0		2	2	1	1	1		0	0	0		arsenical resistance-3 family protein
HCG702	1	1	1	1	1	1	1	1	1	1	1	2	1	1	1	2	1	1	1	2	1	1	0	1	1	0	1	1	1	1	1		1	1	1	2		1	1	1	2	1		0	0	0		arsenate reductase
HCG1599	0	0	1	0	0	1	0	0	0	0	0	1	0	0	0	0	0	1	1	0	0	0	0	0	0	0	1	1	0	0	1		1	1	1	1		1	1	1	3	1		0	0	0		put. arsenite methyltransferase
HCG3661	0	0	0	0	0	0	0	0	0	0	0	0	0	0	0	0	0	0	0	0	0	0	0	0	0	0	0	0	0	0	0		0	0	0	0		6	0	1	0	0		0	0	0		mercuric reductase
HCG5921	0	0	0	0	0	0	0	0	0	0	0	0	0	0	0	0	0	0	0	0	0	0	0	0	0	0	0	0	0	0	0		0	0	0	0		0	1	1	0	0		0	0	0		putative alkylmercury lyase
Putative thiol-disulfide oxidoreductase (DsbA)
HCG22	4	2	3	2	1	1	1	1	1	1	1	2	1	2	1	2	1	1	1	2	1	1	1	1	1	1	1	1	1	2	2		0	0	1	0		1	0	0	3	1		0	0	0		thiol-disulfide oxidorreductase
HCG1112	1	1	1	1	1	1	1	1	1	1	1	1	1	1	1	1	1	1	1	1	1	1	1	1	1	1	1	1	1	1	1		1	1	1	1		0	0	0	0	0		0	0	0		dsba oxidoreductase
HCG1000	1	1	1	1	0	1	1	1	0	1	1	1	1	1	1	1	1	1	1	1	1	1	2	1	1	0	1	1	1	1	1		1	1	1	1		1	1	1	1	1		0	0	0		dsba oxidoreductase
HCG3491	1	0	1	0	0	0	0	0	0	0	0	1	0	1	0	0	0	0	0	0	0	0	0	0	0	0	0	0	0	0	0		0	0	0	0		0	0	0	0	0		0	0	0		dsba oxidoreductase
HCG2894	1	1	3	0	0	0	0	0	0	0	0	1	0	1	0	0	0	0	0	0	0	0	0	0	0	0	0	0	0	0	0		0	0	0	0		0	0	0	0	0		0	0	0		DsbA oxidoreductase
HCG5679	0	0	0	0	0	0	0	0	0	0	0	1	0	1	0	0	0	0	0	0	0	0	0	0	0	0	0	0	0	0	0		0	0	0	0		0	0	0	0	0		0	0	0		thiol-disulfide oxidorreductase, thioredoxin family protein
HCG1429	1	1	2	1	1	1	1	1	1	1	1	1	1	1	0	1	1	1	1	1	1	1	1	0	0	0	0	0	0	0	1		0	0	0	0		0	0	0	0	0		0	0	0		DsbA oxidoreductase
Putative thiol-disulfide isomerase (DsbC) and thioredoxins
HCG660	1	1	1	1	0	1	1	1	1	1	1	1	1	1	1	1	1	1	1	1	1	1	1	1	1	1	1	1	1	1	1		1	1	1	1		1	1	1	1	1		1	1	1		thiol-disulfide isomerase and thioredoxins
HCG237	1	1	1	1	1	1	1	1	1	1	1	1	1	1	2	1	1	1	1	1	1	1	1	1	1	1	1	1	1	1	1		1	1	1	1		1	1	1	1	1		1	1	1		thioredoxin
HCG659	1	1	1	1	1	1	1	1	1	1	1	1	1	1	1	1	1	1	1	1	1	1	1	1	1	0	1	1	1	1	1		1	1	1	1		1	1	1	1	1		1	1	1		thioredoxin
HCG500	1	1	1	1	1	1	1	1	1	1	1	1	1	1	1	1	1	1	1	1	1	1	1	1	1	1	1	1	1	1	1		1	1	1	1		1	1	1	1	1		1	1	1		thioredoxin reductase
HCG879	2	1	1	1	3	1	1	1	1	1	1	1	1	1	1	1	1	1	1	1	1	1	1	0	1	0	1	1	1	1	1		1	1	1	1		1	1	1	1	1		0	0	0		Redoxin domain protein
HCG1704	0	0	0	0	0	0	0	0	0	0	0	0	0	0	0	0	0	0	0	0	0	1	0	0	0	1	1	1	1	1	1		1	1	1	1		0	0	0	1	2		1	1	1		Thioredoxin reductase
HCG2977	0	0	0	0	0	0	0	0	0	0	0	0	0	0	0	0	0	0	0	0	0	0	0	0	0	0	0	0	0	0	0		1	1	1	1		0	0	0	0	1		0	0	0		Thioredoxin
HCG3754	0	0	0	0	0	0	0	0	0	0	0	0	0	0	0	0	0	0	0	0	0	0	0	0	0	0	0	0	0	0	0		0	0	0	0		0	0	0	0	0		1	1	1		thioredoxin reductase
HCG4415	0	0	0	0	0	0	0	0	0	0	0	0	0	0	0	0	0	0	0	0	0	0	0	0	0	0	0	0	0	0	0		0	0	0	0		1	0	1	1	0		0	0	0		Thioredoxin reductase
HCG3075	0	0	0	0	0	0	0	0	0	0	0	0	0	0	0	0	0	0	0	0	0	0	0	0	0	0	0	0	0	0	0		0	0	0	0		1	2	1	1	1		0	0	0		putative thioredoxin (modular protein)
HCG2294	0	0	0	0	0	0	0	0	1	0	0	0	0	0	0	0	0	0	0	0	0	1	1	1	1	0	0	0	0	0	0		0	0	0	0		0	0	1	1	1		0	0	0		Disulfide bond oxidoreductase D family protein
HCG3791	0	0	0	0	0	0	0	0	0	0	0	0	0	0	0	0	0	0	0	0	0	0	0	0	0	0	0	0	0	0	0		0	0	0	0		0	0	0	0	0		1	1	1		glutaredoxin-like domain protein
Putative DnaK, DnaJ, GrpE, and DnaJ-Fer chaperone system
HCG559	1	1	1	1	0	1	1	1	1	1	1	1	1	1	0	3	1	1	1	2	1	1	1	1	1	1	1	1	1	1	1		1	1	1	1		1	1	1	1	1		1	1	1		chaperone protein DnaJ
HCG216	1	1	1	1	1	1	1	1	1	1	1	1	1	1	2	1	1	1	1	1	1	1	1	1	1	1	1	1	1	1	1		1	1	1	1		1	1	1	1	1		1	1	1		co-chaperone GrpE
HCG49	1	1	1	1	1	1	1	1	1	1	1	1	1	1	3	3	1	1	1	2	1	1	1	1	1	1	1	1	1	1	1		1	1	1	1		1	1	1	1	1		1	1	1		chaperone protein DnaK
HCG967	1	1	1	1	0	1	1	1	1	1	1	1	1	1	1	1	1	1	1	1	0	1	1	1	1	1	1	1	1	1	1		1	1	1	1		1	1	1	1	1		0	0	0		DnaJ domain protein
HCG1200	1	1	1	1	1	1	1	1	1	1	1	1	1	1	1	1	1	1	1	1	1	1	1	1	1	1	1	1	1	1	1		0	0	0	0		0	0	0	0	0		0	0	0		DnaJ domain protein
HCG1272	1	1	1	1	1	1	1	1	1	1	1	1	1	1	1	1	1	1	1	1	0	1	1	1	1	0	1	1	1	1	1		0	0	0	0		0	0	0	0	0		0	0	0		DnaJ domain protein
HCG2047	0	0	0	0	0	0	0	0	0	0	0	0	0	0	0	0	0	0	0	0	0	0	0	1	1	0	1	1	1	0	1		1	1	1	1		0	0	0	0	0		0	0	0		DnaJ class molecular chaperone
HCG2536	0	0	0	0	1	0	0	0	0	0	0	0	0	0	0	0	0	0	0	0	0	0	0	0	0	0	0	0	0	0	0		0	0	0	0		1	1	1	1	1		0	0	0		dnaJ domain protein
HCG4998	0	0	0	0	0	0	0	0	0	0	0	0	0	0	0	0	0	0	0	0	0	0	0	0	0	0	0	0	0	0	0		0	0	0	0		0	0	0	0	0		1	1	0		DnaJ domain protein
Other putative chaperones and chaperonines
HCG24	1	1	1	1	1	1	1	1	1	1	1	1	1	1	1	1	1	1	1	1	1	1	1	1	1	1	1	1	1	1	1		1	1	2	1		2	2	2	2	3		1	1	1		Molecular chaperone (Small heat shock protein)
HCG717	1	1	1	1	1	1	1	1	1	1	1	1	1	1	2	1	1	1	1	2	1	1	1	0	0	0	1	1	1	1	1		1	1	1	1		2	1	1	0	0		1	1	1		small heat shock protein Hsp20 family
HCG634	1	1	1	1	2	1	1	1	1	1	1	1	1	1	1	1	1	1	1	1	1	1	1	1	1	1	1	1	1	1	1		1	1	1	1		1	1	1	0	0		1	1	1		HSP20-like chaperone
HCG1240	1	0	1	1	1	1	0	0	0	1	1	0	2	0	0	1	1	1	1	1	2	1	0	0	0	0	1	1	1	0	1		1	0	1	1		1	1	2	1	0		0	0	0		heat-shock protein, Hsp20
HCG2377	0	0	0	0	0	0	0	0	0	0	0	0	0	0	0	0	0	0	0	0	0	0	0	0	0	0	0	0	0	0	0		0	0	0	0		1	1	1	1	1		1	1	0		putative chaperonin (Hsp60/Cpn60/TCP-1)
HCG2732	0	0	0	0	0	0	0	0	0	0	0	0	0	0	0	0	0	0	0	0	0	0	3	0	0	0	0	0	0	0	0		0	0	0	0		1	0	1	0	0		0	0	0		molecular chaperone HSP90 family
HCG1520	0	0	0	1	1	1	0	0	0	0	1	1	1	0	0	1	1	0	0	1	1	0	0	0	0	0	1	1	1	0	1		1	0	1	1		0	0	0	0	0		1	1	1		putative Small heat shock protein HSP16.5
HCG5847	0	0	0	0	0	0	0	0	0	0	0	0	0	0	0	0	0	0	0	0	0	0	0	0	0	0	0	0	0	0	0		0	0	0	0		0	1	1	0	0		0	0	0		putative membrane-associated heat shock protein
HCG1277	1	1	1	1	2	1	1	1	2	1	1	1	1	1	1	1	1	1	1	1	1	1	1	1	1	2	0	0	0	0	0		0	0	0	0		0	0	0	0	0		0	0	0		cspA; cold shock protein (beta-ribbon, CspA family)
HCG2	3	2	2	2	2	2	2	2	2	2	2	2	2	2	2	3	3	2	2	2	3	3	2	2	2	2	3	3	4	3	4		4	2	4	2		6	5	5	2	2		2	2	2		thermosome subunit alpha (Thermosome subunit 1) (Chaperonin alphasubunit)
HCG2422	0	0	0	0	0	0	0	0	0	0	0	0	0	0	0	0	0	0	0	0	0	0	0	0	0	0	1	0	0	0	1		0	0	1	0		0	1	1	1	1		0	0	0		archaeal thermosome (group II chaperonin)
HCG841	1	1	0	1	1	1	1	1	1	1	1	1	1	1	1	1	1	1	1	0	1	1	1	1	1	1	1	1	1	1	1		1	1	1	1		1	1	1	1	1		1	1	0		fkbp-type peptidyl-prolyl cis-trans isomerase
HCG893	1	1	1	1	1	1	1	1	1	1	1	1	1	1	1	1	1	1	1	0	1	1	1	1	1	1	1	1	1	1	1		2	1	1	1		1	1	1	1	1		0	0	0		peptidyl-prolyl cis-trans isomerase (PPIase)(Rotamase)
HCG925	1	1	1	1	1	1	1	1	1	1	1	1	1	1	0	1	1	1	1	1	1	1	1	1	1	1	1	1	1	1	1		1	1	1	1		1	1	1	1	1		0	0	0		peptidyl-prolyl cis-trans isomerase C
HCG1213	1	1	1	1	1	1	1	1	1	1	1	1	1	1	0	1	1	1	1	1	1	1	1	1	1	1	1	1	1	1	1		0	0	0	0		0	0	0	0	0		0	0	0		peptidyl-prolyl cis-trans isomerase, cyclophilin-type domain protein
HCG3405	0	0	0	0	0	0	0	0	0	0	0	0	0	0	0	0	0	0	0	0	0	0	0	0	0	0	0	0	0	0	0		1	1	1	1		0	0	0	0	0		0	0	0		FKBP-type peptidyl-prolyl cis-trans isomerase
HCG788	1	1	1	1	2	0	1	1	1	0	0	1	1	1	1	1	1	1	1	1	1	1	1	1	1	1	1	1	1	1	1		1	1	1	1		1	1	1	1	1		1	1	1		ribosomal RNA large subunit, methyltransferase E
Reactive oxygen species (ROS) detoxification
HCG314	1	1	1	1	2	1	1	1	1	1	0	1	1	1	0	2	1	1	1	1	1	1	1	1	1	1	1	1	1	1	1		1	1	1	1		1	1	1	1	1		1	1	1		cld; chlorite dismutase [EC:1.13.11.49]
HCG1407	1	1	1	1	1	1	1	2	1	1	1	1	1	1	1	1	1	1	1	1	2	1	0	0	0	0	0	0	0	0	0		0	0	0	0		0	0	0	0	0		0	0	0		SOD2; superoxide dismutase, Fe-Mn family [EC:1.15.1.1]
HCG604	1	1	1	1	1	1	1	1	1	1	1	1	1	1	0	1	2	1	1	1	1	1	1	1	1	1	1	1	1	1	1		1	1	1	1		1	1	1	1	1		1	1	1		SOD2; superoxide dismutase, Fe-Mn family [EC:1.15.1.1]
HCG660	1	1	1	1	0	1	1	1	1	1	1	1	1	1	0	1	1	1	1	1	1	1	1	1	1	0	1	1	1	1	1		1	1	1	1		1	1	1	1	1		1	1	1		Alkyl Hydroperoxide Reductase (AhpC)
HCG585	1	1	1	1	1	1	1	1	1	1	1	1	1	1	1	1	1	1	1	1	1	1	1	1	1	1	1	1	1	1	1		1	1	1	1		1	1	1	1	1		1	1	1		Alkyl Hydroperoxide Reductase (AhpC)
HCG387	1	1	1	1	1	1	1	1	1	1	1	1	1	1	1	1	1	1	1	1	1	1	1	1	1	1	1	1	1	1	1		1	1	1	1		1	1	1	1	1		1	1	1		Alkyl Hydroperoxide Reductase (AhpC)
HCG1781	0	0	0	0	0	0	0	0	0	0	0	0	0	0	0	0	0	0	0	0	0	0	0	0	0	0	1	1	1	1	1		1	1	1	0		1	1	1	0	0		1	1	1		Alkyl hydroperoxide reductase/ Thiol specific antioxidant/ Mal allergen
HCG5923	0	0	0	0	0	0	0	0	0	0	0	0	0	0	0	0	0	0	0	0	0	0	0	0	0	0	0	0	0	0	0		0	0	0	0		2	0	1	0	0		0	0	0		alkyl hydroperoxide reductase/ Thiol specific antioxidant family protein
HCG905	1	1	1	1	0	1	1	1	1	1	1	1	1	1	1	1	1	1	1	0	0	1	1	1	1	1	1	1	1	1	1		1	1	1	1		1	1	1	1	1		1	1	0		BCP; peroxiredoxin Q/BCP [EC:1.11.1.15]
HCG4220	0	0	0	0	0	0	0	0	0	0	0	0	0	0	0	0	0	0	0	0	0	0	0	0	0	0	0	0	0	0	0		1	1	1	0		0	0	0	0	0		0	0	0		Putative peroxiredoxin
HCG2173	0	0	0	0	0	0	0	0	0	0	0	0	0	0	0	0	0	0	0	0	0	1	0	1	1	0	1	1	1	0	0		1	1	1	0		0	0	0	0	0		0	0	0		Putative peroxiredoxin
Putative photolyases
HCG1766	0	1	1	0	0	0	0	0	1	0	0	1	1	0	0	2	1	1	0	0	0	1	0	1	1	0	0	0	1	1	0		0	0	0	0		0	0	0	1	0		0	0	0		FAD binding domain of DNA photolyase
HCG3392	0	0	0	0	0	0	0	0	1	0	0	0	0	0	0	0	0	0	0	0	0	1	0	1	1	0	0	0	0	0	0		0	0	0	0		0	0	0	0	0		0	0	0		Uncharacterized protein related to deoxyribodipyrimidine photolyase
Other detoxification proteins
HCG46	1	1	1	1	1	1	1	1	1	1	1	1	1	1	1	1	1	1	1	1	1	1	1	1	1	1	1	1	1	1	1		1	1	1	1		2	1	1	1	1		2	2	2		glyoxalase/bleomycin resistance domain protein
HCG677	1	1	1	1	1	1	1	1	1	0	0	1	1	1	2	1	1	1	1	1	1	1	1	1	1	1	1	1	1	1	1		1	1	1	1		1	1	1	1	1		1	1	1		putative glyoxalase II/hydroxyacylglutathione hydrolase
HCG5010	0	0	0	0	0	0	0	0	0	0	0	0	0	0	0	0	0	0	0	0	0	0	0	0	0	0	0	0	0	0	0		0	0	0	0		0	0	0	0	0		1	1	0		putative 1H-3-hydroxy-4-oxoquinaldine 2,4-dioxygenase
HCG1386	1	1	0	1	1	1	1	1	0	1	1	1	1	1	1	0	0	0	0	1	1	1	0	0	0	0	1	1	1	1	1		0	0	0	0		0	0	0	0	0		1	1	1		Nitrilase/cyanide hydratase and apolipoprotein N-acyltransferase

## Sheet: S-layer
	Nitrosopumilales																																Nitrosotaleales					Nitrososphaerales						Nitrosocaldales
HCG_ID	PS0	NF5	HMK29	NM25	ST1	AR2	HCA1	HCE1	SPOT01	SJ	AR1	D3C	HMK28	SCM1	YT1	BG20	SFB1	MY1	AC2	ST3	ST2	HMK20	A	U25	CN25	O23	DW1	MY2	N4	SAT1	AQ6f		Nd2	Nd1	CS	SbT1		Ga92	SR1	EN76	G61	MY3		3F	SCU2	US01		Description
S-layer protein
HCG8	2	2	1	2	0	1	1	2	1	2	2	2	1	2	1	3	1	1	1	2	2	2	5	0	2	1	1	1	1	1	1		1	1	1	1		1	1	1	0	0		1	1	1		S-layer protein
HCG826	1	1	1	1	0	1	1	1	1	1	1	1	1	1	1	2	1	1	1	0	1	1	1	1	1	1	1	1	1	1	1		1	1	1	1		1	1	1	0	0		1	1	1		Surface associated S-layer protein
HCG844	1	1	1	1	1	1	1	1	1	1	1	1	1	1	1	1	1	1	1	2	1	1	1	1	1	0	1	1	1	1	1		1	1	1	1		1	1	1	0	0		1	1	1		COG1361: S-layer domain
HCG2365	0	0	0	0	0	0	0	0	1	0	0	0	1	1	0	0	0	0	0	0	0	1	0	0	0	0	0	0	0	0	0		0	0	0	0		0	0	0	0	0		1	1	2		S-layer domain protein
HCG1021	1	1	1	1	1	1	1	1	1	1	1	1	1	1	1	1	1	1	1	1	1	1	1	1	1	0	1	1	1	1	1		0	0	0	0		1	1	1	0	0		1	1	1		S-layer domain protein
HCG1083	1	1	1	1	3	1	1	1	0	1	1	1	1	1	1	1	1	1	1	1	1	2	1	0	0	0	1	1	1	0	1		1	1	1	1		0	0	0	0	0		0	0	0		Putative S-layer protein
HCG2499	0	0	0	0	0	0	0	0	0	0	0	0	0	0	0	0	0	0	0	0	0	0	0	0	2	0	0	0	0	0	0		1	1	2	1		0	0	0	0	0		0	0	0		conserved domain protein
HCG1878	0	0	0	1	1	0	0	0	0	0	0	0	0	0	0	0	0	0	0	1	1	0	0	0	0	0	0	0	0	0	0		1	1	1	1		0	1	1	1	1		0	0	0		COG1361: S-layer domain
Cell-wall associated
HCG1471	0	1	1	1	0	1	1	1	0	1	1	1	1	1	0	1	0	1	1	0	0	0	0	0	0	0	1	1	1	1	1		0	0	0	0		1	0	1	1	1		0	0	0		secreted protein
HCG2972	0	0	0	0	0	0	0	0	0	0	0	0	0	1	0	0	0	0	0	0	0	0	0	1	1	0	0	0	1	0	0		0	0	0	0		0	0	0	1	0		0	0	0		cell surface associated protein
HCG1089	1	1	1	1	1	1	1	1	1	1	1	1	1	1	1	2	1	1	1	1	1	1	1	1	0	1	1	1	1	1	1		1	1	1	1		0	0	0	0	0		0	0	0		cell surface associated protein
HCG1057	1	1	1	1	1	1	1	1	1	1	1	1	1	1	2	1	1	1	1	1	1	1	1	1	1	1	1	1	1	1	1		1	1	1	1		0	0	0	0	0		0	0	0		cell surface associated protein
HCG1215	1	1	1	1	1	1	1	1	1	1	1	1	1	1	1	1	1	1	1	1	1	1	1	1	1	1	0	0	0	0	0		1	1	1	1		0	0	0	0	0		0	0	0		cell surface associated protein
HCG703	1	1	1	1	1	1	1	1	1	1	1	1	1	1	1	1	1	1	1	2	1	1	1	1	1	0	1	1	1	1	1		1	1	1	1		2	1	1	0	0		1	1	1		invasin - cell surface associated protein
HCG1227	1	1	1	1	0	1	1	1	1	1	1	1	1	1	1	1	0	1	1	1	2	2	1	1	1	0	1	1	1	1	1		0	0	0	0		0	0	0	0	0		0	0	0		cell surface associated protein
HCG2208	1	0	0	0	0	0	0	0	0	0	0	0	0	0	0	2	0	0	1	0	0	0	0	0	0	0	1	0	0	0	0		0	0	1	0		1	1	1	1	0		1	1	1		putative surface-associated Ca2+-binding protein, Haemolysin-type
HCG4045	0	0	0	0	0	0	0	0	0	0	0	0	0	0	0	0	0	0	0	0	0	0	0	0	0	0	0	0	0	0	0		0	0	0	0		0	1	1	0	0		0	0	1		putative surface-associated Ca2+-binding protein, Haemolysin-type
HCG3208	0	0	0	0	0	0	0	1	0	0	0	0	0	0	0	0	0	0	0	0	0	0	0	0	0	0	0	0	0	0	0		0	0	0	0		1	1	1	0	0		0	0	0		putative cell wall surface anchor family protein
HCG906	1	1	1	1	2	1	1	1	1	1	1	1	1	1	0	1	1	1	0	1	1	1	1	1	1	1	1	1	1	1	1		1	1	1	1		1	1	1	0	0		1	1	1		exosortase/archaeosortase family protein

## Sheet: Lipid biosynthesis
	Nitrosopumilales																																Nitrosotaleales					Nitrososphaerales						Nitrosocaldales
HCG_ID	PS0	NF5	HMK29	NM25	ST1	AR2	HCA1	HCE1	SPOT01	SJ	AR1	D3C	HMK28	SCM1	YT1	BG20	SFB1	MY1	AC2	ST3	ST2	HMK20	A	U25	CN25	O23	DW1	MY2	N4	SAT1	AQ6f		Nd2	Nd1	CS	SbT1		Ga92	SR1	EN76	G61	MY3		3F	SCU2	US01		Description
Archaeal Lipid biosynthesis: Mevalonate pathway -> Acetyl-CoA -> Mevalonate -> IPP
HCG854	1	1	1	1	0	1	1	1	1	1	0	1	1	1	2	1	1	1	1	1	0	1	1	1	1	1	0	1	1	1	1		1	1	1	1		1	1	1	1	1		1	1	1		Acetyl-CoA acetyltransferase
HCG411	1	1	1	1	1	1	1	1	1	1	1	1	1	1	1	1	1	1	1	1	1	1	1	1	1	1	1	1	1	1	1		1	1	1	1		1	1	1	1	1		1	1	1		hydroxymethylglutaryl-CoA synthase
HCG58	1	1	1	1	2	1	1	1	1	1	1	1	1	1	1	2	1	1	1	1	2	1	1	1	1	1	1	1	1	1	1		1	1	1	1		1	1	1	1	1		1	1	1		hydroxymethylglutaryl-CoA reductase
HCG231	1	1	1	1	2	1	1	1	1	1	1	1	1	1	1	1	1	1	1	1	1	1	1	1	1	1	1	1	1	1	1		1	1	1	1		1	1	1	1	1		1	1	1		mevalonate-5-kinase
Missing	0	0	0	0	0	0	0	0	0	0	0	0	0	0	0	0	0	0	0	0	0	0	0	0	0	0	0	0	0	0	0		0	0	0	0		0	0	0	0	0		0	0	0		mevalonate-5-phosphate decarboxylase (missing)
HCG230	1	1	1	1	2	1	1	1	1	1	1	1	1	1	1	1	1	1	1	1	1	1	1	1	1	1	1	1	1	1	1		1	1	1	1		1	1	1	1	1		1	1	1		isopentenyl phosphate kinase
Archaeal Lipid biosynthesis: Conversion of IPP to DMAPP
HCG1030	1	1	1	1	2	1	1	1	1	1	1	1	1	1	1	1	1	1	1	1	1	1	1	1	1	1	1	1	1	1	1		1	1	1	1		0	0	0	0	0		0	0	0		isopentenyl pyrophosphate isomerase
HCG2228	0	0	0	0	0	0	0	0	0	0	0	0	0	0	0	0	0	0	0	0	0	0	0	0	0	0	0	0	0	0	0		0	0	0	0		1	1	1	1	1		1	1	1		isopentenyl-diphosphate Delta-isomerase
Archaeal Lipid biosynthesis: Elongation of side chains
HCG178	1	1	1	1	2	1	1	1	1	1	1	1	1	1	1	1	1	1	1	1	1	1	1	1	1	1	1	1	1	1	1		1	1	1	1		1	1	1	1	1		1	1	1		geranylgeranyl pyrophosphate synthase
HCG3971	0	0	0	0	0	0	0	0	0	0	0	0	0	0	0	0	0	0	0	0	0	0	0	0	0	0	0	0	0	0	0		0	0	0	0		0	0	0	0	0		1	1	1		Geranylgeranyl diphosphate synthase
HCG882	1	1	1	1	1	1	1	1	1	1	1	1	1	1	1	1	1	1	1	1	1	2	1	1	1	1	1	1	1	1	1		1	1	1	1		1	1	1	1	1		0	0	0		Long chain isoprenyl diphosphate synthase
Archaeal Lipid biosynthesis: Synthesis of glycerol phosphate backbone
HCG658	1	1	1	1	1	1	1	1	1	1	0	1	1	1	2	1	1	1	1	1	1	1	1	1	1	2	1	1	1	1	1		1	1	1	1		1	1	1	1	1		1	1	1		sn-glycerol-1-phosphate dehydrogenase
Archaeal Lipid biosynthesis: Linking backbone and side chains
HCG370	1	1	1	1	2	1	1	1	1	1	1	1	1	1	1	2	1	1	1	1	1	1	1	1	1	1	1	1	1	1	1		1	1	1	1		1	1	1	1	1		1	1	1		genarylgenarylglyceryl phosphate synthase
Missing	0	0	0	0	0	0	0	0	0	0	0	0	0	0	0	0	0	0	0	0	0	0	0	0	0	0	0	0	0	0	0		0	0	0	0		0	0	0	0	0		0	0	0		digeranylgeranylglyceryl phosphate synthase (missing)
HCG426	1	1	1	1	0	1	1	1	1	1	1	1	1	1	2	1	1	1	1	1	1	1	1	1	1	1	1	1	1	1	1		1	1	1	1		1	1	1	1	1		1	1	1		UbiA prenyltransferase
HCG278	1	1	1	1	2	1	1	1	1	1	1	1	1	1	1	1	1	1	1	1	1	1	1	1	1	1	1	1	1	1	1		1	1	1	1		1	1	1	1	1		1	1	1		UbiA prenyltransferase
HCG206	1	1	1	1	1	1	1	1	1	1	1	1	1	1	2	1	1	1	1	1	1	1	1	1	1	1	1	1	1	1	1		1	1	1	1		1	1	1	1	1		1	1	1		UbiA prenyltransferase
HCG2088	1	0	0	0	0	0	0	0	0	0	0	0	0	0	0	1	0	0	0	0	0	0	0	0	0	0	0	0	0	0	0		1	0	1	1		1	1	0	0	0		1	1	0		UbiA prenyltransferase
HCG2783	0	0	0	0	0	0	0	0	0	0	0	0	0	0	0	0	0	0	0	0	0	0	0	0	0	0	0	0	0	0	0		0	1	0	0		1	2	1	0	0		0	0	0		UbiA prenyltransferase
Archaeal Lipid biosynthesis: Addition of polar head groups
Missing	0	0	0	0	0	0	0	0	0	0	0	0	0	0	0	0	0	0	0	0	0	0	0	0	0	0	0	0	0	0	0		0	0	0	0		0	0	0	0	0		0	0	0		CDP-archaeol synthase
Missing	0	0	0	0	0	0	0	0	0	0	0	0	0	0	0	0	0	0	0	0	0	0	0	0	0	0	0	0	0	0	0		0	0	0	0		0	0	0	0	0		0	0	0		archaetidylglycerol synthase
Missing	0	0	0	0	0	0	0	0	0	0	0	0	0	0	0	0	0	0	0	0	0	0	0	0	0	0	0	0	0	0	0		0	0	0	0		0	0	0	0	0		0	0	0		archaetidylinositol phosphate synthase
HCG473	1	1	1	1	1	1	1	1	1	1	1	1	1	1	1	1	1	1	1	1	1	1	1	1	1	1	1	1	1	1	1		1	1	1	1		1	1	1	1	1		1	1	1		CDP-alcohol phosphatidyltransferase family protein
Archaeal Lipid biosynthesis: Double bond saturation and isoprenoid chain modifications
HCG552	1	1	1	1	2	1	1	1	1	1	1	1	1	1	2	1	1	1	0	1	1	1	1	1	1	1	0	1	1	1	1		1	1	1	1		1	1	1	1	1		1	1	1		geranylgeranyl reductase
HCG551	1	1	1	1	2	1	1	1	1	1	1	1	1	1	1	2	0	1	0	1	1	1	1	1	1	1	1	1	1	1	1		1	1	1	1		1	1	1	1	1		1	1	1		geranylgeranyl reductase
HCG872	1	1	1	1	1	1	1	1	1	1	1	1	1	1	1	1	1	1	1	1	1	1	1	1	1	1	1	1	1	1	1		1	1	1	1		1	1	1	1	1		0	0	0		geranylgeranyl reductase
Archaeal Lipid biosynthesis: Condensation
Unknown	0	0	0	0	0	0	0	0	0	0	0	0	0	0	0	0	0	0	0	0	0	0	0	0	0	0	0	0	0	0	0		0	0	0	0		0	0	0	0	0		0	0	0		Unknown
Archaeal Lipid biosynthesis: Cyclization
Unknown	0	0	0	0	0	0	0	0	0	0	0	0	0	0	0	0	0	0	0	0	0	0	0	0	0	0	0	0	0	0	0		0	0	0	0		0	0	0	0	0		0	0	0		Unknown
Archaeal Lipid biosynthesis:myo-inositol biosynthesis
HCG409	1	1	1	1	1	1	1	1	1	1	1	1	1	1	1	2	1	1	1	1	1	1	1	1	1	1	1	1	1	1	1		1	1	1	1		1	1	1	1	1		1	1	1		myo-inositol-1-phosphate synthase
HCG2019	0	0	0	0	0	0	0	0	0	0	0	0	0	0	0	0	0	0	0	0	0	0	0	0	0	0	0	0	0	0	0		1	1	1	1		1	1	1	0	0		1	1	1		putative myo-inositol-1-phosphate synthase
HCG496	1	1	1	1	1	1	1	1	1	1	1	1	1	1	2	1	1	1	1	1	1	1	1	1	1	1	0	1	1	1	1		1	1	1	1		1	1	1	1	1		1	1	1		inositol monophosphatase
HCG1166	1	1	1	1	1	1	1	1	1	1	1	1	1	1	1	1	1	1	1	1	1	1	1	1	1	0	1	1	1	1	1		0	0	0	0		0	1	1	0	0		0	0	0		inositol monophosphatase
Other isoprenoid-related metabolism
HCG29	1	1	1	1	2	1	1	1	1	1	1	1	1	1	1	2	1	1	1	1	1	1	1	1	1	1	1	1	1	1	1		1	1	1	1		2	2	2	2	2		1	1	1		Dehydrogenase (flavoprotein)-like protein
HCG488	1	1	1	1	1	1	1	1	1	1	1	1	1	1	1	1	1	1	1	1	1	1	1	1	1	1	1	1	1	1	1		1	1	1	1		1	1	1	1	1		1	1	1		Undecaprenyl pyrophosphate synthase
HCG2386	0	0	0	0	0	0	0	0	0	0	0	0	0	0	0	0	0	0	0	0	0	0	0	0	0	0	0	0	0	0	0		1	1	1	1		0	1	0	1	1		0	0	0		Undecaprenyl-diphosphatase
HCG1682	0	0	0	0	0	0	0	0	0	0	0	0	0	0	0	0	0	0	0	0	0	0	0	0	0	0	1	0	0	0	0		2	1	1	1		0	2	1	4	2		0	0	1		putative acyl transferase/acyl hydrolase/lysophospholipase domain containing protein
HCG277	1	1	1	1	2	1	1	1	1	1	1	1	1	1	1	1	1	1	1	1	1	1	1	1	1	1	1	1	1	1	1		1	1	1	1		1	1	1	1	1		1	1	1		4-hydroxybenzoate polyprenyltransferase and related prenyltransferases
HCG25	1	1	1	2	1	2	1	1	1	2	2	2	2	1	1	1	1	1	1	1	1	1	1	1	1	1	0	1	1	1	1		1	1	1	1		1	2	1	1	1		1	1	1		Dolichyl-phosphate beta-D-mannosyltransferase

## Sheet: Glycosyl transferase
	Nitrosopumilales																																Nitrosotaleales					Nitrososphaerales						Nitrosocaldales
HCG_ID	PS0	NF5	HMK29	NM25	ST1	AR2	HCA1	HCE1	SPOT01	SJ	AR1	D3C	HMK28	SCM1	YT1	BG20	SFB1	MY1	AC2	ST3	ST2	HMK20	A	U25	CN25	O23	DW1	MY2	N4	SAT1	AQ6f		Nd2	Nd1	CS	SbT1		Ga92	SR1	EN76	G61	MY3		3F	SCU2	US01		Description
Glycosyl transferase family 1
HCG1188	1	1	1	1	0	0	1	1	1	1	1	0	0	1	0	2	1	1	1	0	0	1	1	1	1	1	1	1	1	1	1		0	1	1	1		0	0	1	1	1		0	0	0		glycosyl transferase family 1
HCG1741	0	0	1	0	0	0	1	0	0	0	0	2	1	1	0	1	0	0	0	0	0	0	0	1	1	0	1	1	0	0	1		0	1	0	0		0	0	0	0	0		1	1	0		glycosyl transferase family 1
HCG759	1	1	1	1	2	1	1	1	1	1	1	1	1	1	1	1	1	1	1	0	1	1	1	1	1	0	1	1	1	1	1		1	1	1	1		1	1	1	1	1		1	1	0		glycosyl transferase family 1
HCG1085	1	1	1	1	2	0	1	1	1	1	1	1	1	1	2	2	1	1	1	1	1	1	1	1	1	1	1	1	1	1	1		1	1	1	0		0	0	0	0	0		0	0	0		glycosyl transferase family 1
HCG1895	1	0	0	0	0	0	1	0	0	0	0	0	0	0	0	2	0	1	1	0	0	0	0	1	1	1	1	1	0	1	1		0	0	0	0		0	0	0	0	0		0	0	0		glycosyl transferase family 1
HCG2968	1	0	0	0	0	0	0	0	0	0	0	0	0	0	0	0	0	0	0	0	0	0	0	1	1	1	1	0	0	0	0		0	0	0	0		0	0	0	0	0		0	0	0		glycosyl transferase family 1
HCG2303	1	0	0	0	0	0	0	0	0	0	0	0	0	0	0	1	0	0	0	0	0	0	0	1	1	1	1	1	0	1	0		0	0	0	0		0	0	0	0	0		0	0	0		glycosyl transferase family 1
HCG3209	0	0	0	0	0	0	0	0	0	0	0	0	0	0	0	0	0	0	0	0	0	0	0	0	0	0	0	0	0	0	0		0	1	1	0		1	0	0	0	1		0	0	0		glycosyl transferase family 1
HCG5112	0	0	0	0	0	0	0	0	0	0	0	0	0	0	0	0	0	0	0	0	0	0	0	0	0	0	0	0	0	0	0		0	0	0	0		0	0	0	0	0		1	1	0		glycosyl transferase family 1
Glycosyl transferase family 2
HCG25	1	1	1	2	1	2	1	1	1	2	2	2	2	1	1	1	1	1	1	1	1	1	1	1	1	1	0	1	1	1	1		1	1	1	1		1	2	1	1	1		1	1	1		glycosyl transferase family 2
HCG1589	1	1	1	1	0	1	0	0	0	0	0	0	1	1	0	2	1	0	0	0	0	0	0	1	1	1	1	1	0	1	1		1	0	1	1		0	0	0	0	0		0	0	0		glycosyl transferase family 2
HCG1285	0	1	1	1	0	1	0	0	0	0	1	1	1	1	0	1	0	0	1	0	0	0	0	1	1	1	1	1	0	1	1		1	1	1	1		1	0	1	1	1		0	0	0		glycosyl transferase family 2
HCG801	1	1	1	1	1	1	1	1	1	1	1	1	1	1	0	1	1	1	1	1	1	1	1	1	1	1	1	1	1	1	1		1	1	1	1		1	1	1	0	0		1	1	1		glycosyl transferase family 2
HCG431	1	1	1	1	1	1	1	1	1	1	1	1	1	1	1	1	1	1	1	1	1	1	1	1	1	1	1	1	1	1	1		1	1	1	1		1	1	1	1	2		1	1	1		glycosyl transferase family 2
HCG1281	0	1	1	1	1	0	1	1	0	1	1	0	0	0	0	1	1	1	1	0	1	1	0	0	0	0	1	1	1	0	2		1	1	0	1		1	1	0	0	1		1	1	0		glycosyl transferase family 2
HCG4205	0	0	0	0	0	0	0	0	0	0	0	0	0	0	0	0	0	0	0	0	0	0	0	1	1	0	0	0	0	0	0		0	0	0	0		0	0	0	0	1		0	0	0		glycosyl transferase family 2
HCG1867	0	0	0	0	0	0	0	0	0	1	1	0	0	0	0	0	0	0	0	0	0	0	0	0	0	0	0	0	0	0	0		0	0	0	0		1	4	3	1	1		0	0	0		glycosyl transferase family 2
HCG3077	0	0	0	0	0	0	0	0	0	0	0	0	0	0	0	0	0	0	0	0	0	0	0	0	0	0	0	0	0	0	0		0	0	0	0		1	1	1	1	1		0	0	0		glycosyl transferase family 2
Glycosyl transferase family 3
HCG655	1	1	1	1	1	1	1	1	1	1	1	1	1	1	1	1	1	1	1	0	1	1	1	1	1	1	1	1	1	1	1		1	1	1	1		1	1	1	1	1		1	1	1		glycosyl transferase family 3
Glycosyl transferase family 4
HCG813	1	1	1	1	2	1	1	1	1	1	1	1	1	1	2	1	1	1	1	1	1	1	1	1	1	1	0	1	1	1	1		1	1	1	1		1	1	1	1	1		0	0	0		glycosyl transferase family 4
putative glycosyl transferase
HCG1564	1	0	0	1	0	1	0	0	0	1	1	0	0	0	0	1	1	0	0	0	0	0	0	0	0	0	0	0	0	1	0		1	3	2	1		1	1	1	2	0		0	0	0		putative glycosyl transferase
HCG2212	0	0	0	0	0	0	0	0	0	0	0	0	0	0	0	0	0	0	0	0	0	0	0	0	0	0	0	0	0	0	0		0	0	0	0		1	1	1	1	1		1	1	1		putative glycosyl transferase
HCG2387	0	0	0	0	0	0	0	0	0	0	0	1	1	0	0	0	0	0	0	0	0	0	0	0	0	0	0	0	0	0	0		0	0	0	0		1	1	0	0	0		1	1	1		putative glycosyl transferase
HCG2570	0	0	0	0	0	0	0	0	0	0	0	0	0	0	0	0	0	0	1	0	0	0	0	0	0	1	0	0	0	0	0		0	0	0	0		0	0	0	0	0		1	1	0		putative glycosyl transferase
HCG2549	0	0	0	0	0	0	0	0	0	0	0	0	0	0	0	0	0	0	0	0	0	0	0	0	0	0	0	0	0	0	0		0	0	0	0		1	0	0	1	1		1	1	1		putative glycosyl transferase
HCG1931	0	0	0	0	0	1	1	0	0	0	0	1	1	0	0	0	0	0	0	0	0	0	0	1	1	1	1	1	0	0	0		1	1	0	0		0	0	0	0	0		0	0	0		putative glycosyl transferase
HCG1451	1	1	1	1	0	0	0	0	0	0	0	0	0	1	0	2	1	1	1	0	0	0	0	1	1	2	1	1	0	1	1		0	1	1	0		0	0	0	0	0		0	0	0		putative glycosyl transferase
HCG2571	0	0	0	0	0	1	0	0	0	0	0	1	0	0	0	0	0	0	0	0	0	0	0	0	0	0	0	0	0	0	0		1	1	0	0		0	0	0	0	1		0	0	0		putative glycosyl transferase
HCG1627	0	0	0	0	0	1	1	1	1	0	0	0	1	0	0	0	0	1	1	0	0	0	1	0	0	0	0	0	2	1	0		1	1	1	0		2	0	0	1	1		0	0	0		putative glycosyl transferase
HCG2180	0	0	0	0	0	0	0	1	1	0	0	1	0	0	0	0	0	0	0	0	0	0	3	0	0	0	0	0	1	0	0		0	1	0	0		0	0	0	0	0		0	0	0		putative glycosyl transferase
HCG2756	0	0	0	0	0	0	0	1	0	0	0	0	0	0	0	0	0	0	0	0	0	0	0	0	0	0	0	0	1	0	0		0	1	0	0		2	0	0	0	0		0	0	0		putative glycosyl transferase
HCG3420	0	0	0	0	0	0	0	0	0	0	0	0	0	0	0	0	0	0	0	0	0	0	0	0	0	0	0	0	0	0	0		1	1	1	1		0	0	0	0	0		0	0	0		putative glycosyl transferase
