# Supplementary material for: Alternative strategies of nutrient acquisition and energy conservation map to the biogeography of marine ammonia-oxidizing archaea
Source: ISME J. 2020 Jul 7;14(10):2595–609. doi: 10.1038/s41396-020-0710-7 (PMC7490402; doi:10.1038/s41396-020-0710-7)
Supplement: Supplementary file 7 — Table S5 [file 41396_2020_710_MOESM7_ESM.xlsx]

## Sheet: Mutation analysis
Gene tag number	Description	Genome position	Base change	Amino acid change	Allele frequency detected in 2011 (%)	Allele frequency detected in 2016 (%)
Nmar_0588	low affinity ammonia transporter	524425	C→T	Alanine (GCT)→Valine (GTT)	C/T: 3/97	C/T: 2/98
Nmar_1667	NirK (nitrite reducatase)	1526140	C→T	Glycine (GGT)→Serine (AGT)	C/T: 4/96	C/T: 2/98
Nmar_1312	glutamate dehydrogenase	1201036	C→T	Arginine (CGC)→Histidine (CAC)	C/T: 98/2	C/T: 0/100
Nmar_0919	CTP synthase	803097	G→A	Methionine (ATG)→Isoleucine (ATA)	G/A: 98/2	G/A: 2/98
Nmar_0994	alpha/beta hydrolase fold	868372	A→G	Leucine (CTA)→Proline (CCA)	A/G: 100/0	A/G: 2/98
Nmar_0660	conserved hypothetical protein	600387	G→A	Alanine (GCT)→Threonine (ACT)	G/A: 59/41	G/A: 1/99
Nmar_0696	Homoserine dehydrogenase	636268	C→T	Alanine (GCT)→Threonine (ACT)	C/T: 98/2	C/T: 2/98
Nmar_1186	Hypothetical protein	1084096	C→T	Alanine (GCA)→Valine (GTA)	C/T: 98/2	C/T: 3/97
Nmar_0581	putative Na(+)/H(+) antiporter	518060	C→A	Glutamic acid (GAG)→Aspartic acid (GAT)	C/A: 1/99	C/A: 2/98
Nmar_0583	protein of unknown function DUF75	519513	T→C	Glutamic acid (GAA)→Glycine (GGA)	T/C: 0/100	T/C: 2/98
Nmar_1664	iron (metal) dependent repressor, DtxR family	1522682	G→A	Alanine (GCA)→Valine (GTA)	G/A: 4/96	G/A: 3/97
Nmar_0456	hypothetical protein	407802	C→T	Serine (AGC)→Serine (AGT)	C/T: 20/80	C/T: 3/97
Nmar_0726	helicase domain protein (SNF2-related protein) for transciption regulation	661317	T→C	Leucine (TTA)→Leucine (CTA)	T/C: 98/2	T/C: 2/98
Nmar_0788	histone protein	703424	A→G,T	Arginine (CGT)→Arginine (CGC) (CGA)	A/G,T: 96/0,4	A/G,T: 4/8,88
Nmar_0788	histone protein	703454	G→T	Alanine (GCC)→Alanine (GCA)	G/T: 95/5	G/T: 1/99
Nmar_1017	glutamate-1-semialdehyde 2,1-aminomutase	898243	A→G	Glycine (GGA)→Glycine (GGG)	A/G: 4/96	A/G: 2/98
Nmar_1073	Fibronectin type III domain protein	965119	T→C	Glycine (GGA)→Glycine (GGG)	T/C: 3/97	T/C: 0/100
Nmar_1244	metallophosphoesterase	1140659	G→A	Lysine (AAG)→Lysine (AAA)	G/A: 100/0	G/A: 3/97
Non coding DNA sequence		152950	G→A		G/A: 99/1	G/A: 1/99
Non coding DNA sequence		1461911	T→A		T/A: 2/98	T/A: 0/100
Non-synonymous mutations related to nitrogen pathways
Other non-synonymous mutations
Synonymous mutation
