# Supplementary material for: Alternative strategies of nutrient acquisition and energy conservation map to the biogeography of marine ammonia-oxidizing archaea
Source: ISME J. 2020 Jul 7;14(10):2595–609. doi: 10.1038/s41396-020-0710-7 (PMC7490402; doi:10.1038/s41396-020-0710-7)
Supplement: Supplementary file 8 — Table S6 [file 41396_2020_710_MOESM8_ESM.xlsx]

## Sheet: AOA genome
Species genome/MAG/SAG	Accession ID	Database
PRE2 10m bin1	PRJNA500998	NCBI accession ID
PRE1 15m bin1	PRJNA500998	NCBI accession ID
Ogasawara trench C4 (9697m)	SAMC026836	BIGD accession ID
Mariana trench T1L11 (5080m)	SAMC021086	BIGD accession ID
Mariana trench T1L9 (6890m)	SAMC021091	BIGD accession ID
PRE2 20m bin1	PRJNA500998	NCBI accession ID
Ca. Nitrosocaldus islandicus 3F	CP024014.1	NCBI accession ID
Mariana trench T3L1 (7100m)	SAMC021092	BIGD accession ID
Mariana trench T3L14 (10900m)	SAMC021095	BIGD accession ID
Mariana trench T3L15 (8150m)	SAMC021093	BIGD accession ID
Mariana trench T3L19 (10890m)	SAMC021096	BIGD accession ID
Ca. Nitrosarchaeum limnosediminis AC2	SAMN09531786	NCBI accession ID
Ca. Nitrosotenuis sp. AQ6f	CP024808.1	NCBI accession ID
Ca. Nitrosopumilus koreense AR1	CP003842.1	NCBI accession ID
Ca. Nitrosopumilus sediminis AR2	CP003843.1	NCBI accession ID
Ca. Cenarchaeum symbiosum A	DP000238	NCBI accession ID
Ca. Nitrosopumilus salarius BD31	NZ_AEXL00000000.2	NCBI accession ID
Ca. Nitrosarchaeum limnium BG20	AHJG00000000	NCBI accession ID
Ca. Nitrosopelagicus brevis CN25	CP007026	NCBI accession ID
Ca. Thaumarchaeota archaeon CSP1−1	LDXL00000000.1	NCBI accession ID
Ca. Nitrosotalea okcheonensis CS	LT841358.1	NCBI accession ID
Mariana trench D17 (5900m)	SAMC021089	BIGD accession ID
Mariana trench D1 (5400m)	SAMC021088	BIGD accession ID
Nitrosopumilus piranensis D3C	CP010868.1	NCBI accession ID
Ca. Nitrosotenuis limnosediminis DW1	SAMN09531785	NCBI accession ID
Nitrososphaera viennensis EN76	CP007536	NCBI accession ID
Ogasawara trench F20 (2015m)	SAMC026834	BIGD accession ID
Mariana trench F8-1	SAMC086941	BIGD accession ID
Mariana trench F8-2	SAMC087087	BIGD accession ID
Ca. Nitrosocosmicus exaquare G61	CP017922	NCBI accession ID
Ca. Nitrososphaera gargensis Ga9.2	CP002408	NCBI accession ID
Nitrosopumilus cobalaminigenes HCA1	SAMN08535023	NCBI accession ID
Nitrosopumilus oxyclinae HCE1	SAMN08535025	NCBI accession ID
Ca. Cenarchaeum sp. HMK20	SAMN08660901	NCBI accession ID
Ca. Nitrosopumilus sp. HMK28	SAMN08660906	NCBI accession ID
Ca. Nitrosopumilus sp. HMK29	SAMN08660913	NCBI accession ID
AB−629−I23	2639762712	JGI accession ID
Nitrosarchaeum koreense MY1	AFPU00000000.1	NCBI accession ID
Ca. Nitrosotenuis chungbukensis MY2	AVSQ00000000.1	NCBI accession ID
Ca. Nitrocosmicus oleophilus MY3	CP012850	NCBI accession ID
Ca. Nitrosotenuis uzonensis N4	CBTY000000000.1	NCBI accession ID
Ca. Nitrosotalea devanaterra Nd1	LN890280	NCBI accession ID
Ca. Nitrosotalea sinensis Nd2	FRFC01000000	NCBI accession ID
Nitrosopumilus adriaticus NF5	CP011070.1	NCBI accession ID
Ca. Nitrosopumilus zosterae NM25	PRJDB6801	DDBJ accession ID
Nitrosopumilus sp. Nsub	LQMW01000000	NCBI accession ID
Ca. Nitrosopumilaceae sp. O23	2527291500	JGI accession ID
Nitrosopumilus ureiphilus PS0	SAMN08535028	NCBI accession ID
Ca. Nitrosopelagicus sp. REDSEA-S31_B2	2651870209	JGI accession ID
Ca. Nitrosotenuis cloacae SAT1	CP011097.2	NCBI accession ID
Ca. Thaumarchaeota archaeon SAT137	PAWD01000000	NCBI accession ID
Ca. Nitrosotalea bavarica SbT1	FUYK01000000	NCBI accession ID
Nitrosopumilus maritimus SCM1	CP000866.1	NCBI accession ID
Ca. Nitrosocaldus cavascurensis SCU2	LT981265.1	NCBI accession ID
Ca. Nitrosarchaeum limnium SFB1	CM001158.1	NCBI accession ID
Ca. Nitrosopumilus koreense SJ	SAMN02469589	NCBI accession ID
Ca. Nitrosomarinus catalina SPOT01	CP021324.1	NCBI accession ID
Ca. Nitrososphaera evergladensis SR1	CP007174	NCBI accession ID
Ca. Nitrosopumilus sp. ST1	2623620461	JGI accession ID
Ca. Nitrosarchaeum sp. ST2	2623620462	JGI accession ID
Ca. Nitrosarchaeum sp. ST3	2623620463	JGI accession ID
Ca. Nitrosopelagicus brevis U25	LXWN01000000	NCBI accession ID
Ca. Nitrososphaerales archaeon UBA213	DACA01000000	NCBI accession ID
Ca. Nitrosocaldus sp. US01	2684622860	JGI accession ID
Ca. Nitrosopumilus sp. YT1	SAMN09475468	NCBI accession ID

## Sheet: Tara metagenome
Sample label [TARA_station#_environmental-feature_size-fraction]	INSDC sample accession number(s)
TARA_004_DCM_0.22-1.6	ERS487936
TARA_004_SRF_0.22-1.6	ERS487899
TARA_007_DCM_0.22-1.6	ERS477953
TARA_007_SRF_0.22-1.6	ERS477931
TARA_009_DCM_0.22-1.6	ERS488147
TARA_009_SRF_0.22-1.6	ERS488119
TARA_018_DCM_0.22-1.6	ERS488346
TARA_018_DCM_<-0.22	ERS488354
TARA_018_SRF_0.22-1.6	ERS488330
TARA_018_SRF_<-0.22	ERS488340
TARA_022_SRF_<-0.22	ERS488448
TARA_023_DCM_0.22-1.6	ERS477998
TARA_023_DCM_<-0.22	ERS478007
TARA_023_SRF_0.22-1.6	ERS477979
TARA_025_DCM_0.22-1.6	ERS488509
TARA_025_DCM_<-0.22	ERS488518
TARA_025_SRF_0.22-1.6	ERS488486
TARA_025_SRF_<-0.22	ERS488499
TARA_030_DCM_0.22-1.6	ERS478040
TARA_030_DCM_<-0.22	ERS478052
TARA_030_SRF_0.22-1.6	ERS478017
TARA_031_SRF_0.22-1.6	ERS488545
TARA_031_SRF_<-0.22	ERS488558
TARA_032_DCM_0.22-1.6	ERS488599
TARA_032_DCM_<-0.22	ERS488613
TARA_032_SRF_0.22-1.6	ERS488569
TARA_032_SRF_<-0.22	ERS488589
TARA_033_SRF_0.22-1.6	ERS488621
TARA_034_DCM_0.22-1.6	ERS488685
TARA_034_DCM_<-0.22	ERS488701
TARA_034_SRF_0.1-0.22	ERS488658
TARA_034_SRF_0.22-1.6	ERS488649
TARA_034_SRF_<-0.22	ERS488673
TARA_036_DCM_0.22-1.6	ERS488747
TARA_036_DCM_<-0.22	ERS488757
TARA_036_SRF_0.1-0.22	ERS488722
TARA_036_SRF_0.22-1.6	ERS488714
TARA_036_SRF_<-0.22	ERS488737
TARA_037_MES_0.1-0.22	ERS488773
TARA_037_MES_0.22-1.6	ERS488769
TARA_038_DCM_0.22-1.6	ERS488830
TARA_038_DCM_<-0.22	ERS488836
TARA_038_MES_0.1-0.22	ERS488853
TARA_038_MES_0.22-1.6	ERS488849
TARA_038_SRF_0.1-0.22	ERS488803
TARA_038_SRF_0.22-1.6	ERS488799
TARA_038_SRF_<-0.22	ERS488813
TARA_039_DCM_0.22-1.6	ERS488916
TARA_039_DCM_<-0.22	ERS488929
TARA_039_MES_0.1-0.22	ERS488945
TARA_039_MES_0.22-1.6	ERS488936
TARA_039_SRF_0.1-0.22	ERS488879
TARA_039_SRF_<-0.22	ERS488892
TARA_041_DCM_0.22-1.6	ERS489074
TARA_041_DCM_<-0.22	ERS489084
TARA_041_SRF_0.1-0.22	ERS489047
TARA_041_SRF_0.22-1.6	ERS489043
TARA_041_SRF_<-0.22	ERS489059
TARA_042_DCM_0.22-1.6	ERS489134
TARA_042_DCM_<-0.22	ERS489148
TARA_042_SRF_0.22-1.6	ERS489087
TARA_042_SRF_<-0.22	ERS489113
TARA_045_SRF_0.22-1.6	ERS489236
TARA_046_SRF_<-0.22	ERS489285
TARA_048_SRF_0.1-0.22	ERS489324
TARA_048_SRF_0.22-1.6	ERS489315
TARA_052_DCM_0.22-1.6	ERS489585
TARA_052_DCM_<-0.22	ERS489603
TARA_052_SRF_0.22-1.6	ERS489529
TARA_056_MES_0.22-3	ERS489727
TARA_056_SRF_0.22-3	ERS489712
TARA_057_SRF_0.22-3	ERS489733
TARA_058_DCM_0.22-3	ERS489846
TARA_062_SRF_0.22-3	ERS489877
TARA_064_DCM_0.1-0.22	ERS490010
TARA_064_DCM_0.22-3	ERS490002
TARA_064_DCM_<-0.22	ERS490026
TARA_064_MES_0.22-3	ERS489987
TARA_064_SRF_0.22-3	ERS489917
TARA_064_SRF_<-0.22	ERS489943
TARA_065_DCM_0.1-0.22	ERS490089
TARA_065_DCM_0.22-3	ERS490085
TARA_065_DCM_<-0.22	ERS490120
TARA_065_MES_0.22-3	ERS490065
TARA_065_SRF_0.1-0.22	ERS490035
TARA_065_SRF_0.22-3	ERS490029
TARA_065_SRF_<-0.22	ERS490053
TARA_066_DCM_0.22-3	ERS490163
TARA_066_DCM_<-0.22	ERS490180
TARA_066_SRF_0.22-3	ERS490124
TARA_066_SRF_<-0.22	ERS490142
TARA_067_SRF_0.22-3	ERS490183
TARA_067_SRF_0.22-0.45	ERS490192
TARA_067_SRF_0.45-0.8	ERS490193
TARA_067_SRF_<-0.22	ERS490204
TARA_068_DCM_0.22-3	ERS490296
TARA_068_DCM_0.22-0.45	ERS490303
TARA_068_DCM_0.45-0.8	ERS490304
TARA_068_DCM_<-0.22	ERS490320
TARA_068_MES_0.22-3	ERS490230
TARA_068_MES_0.45-0.8	ERS490238
TARA_068_SRF_0.22-3	ERS490265
TARA_068_SRF_0.22-0.45	ERS490272
TARA_068_SRF_0.45-0.8	ERS490273
TARA_068_SRF_<-0.22	ERS490285
TARA_070_MES_0.22-3	ERS490373
TARA_070_MES_0.22-0.45	ERS490380
TARA_070_MES_0.45-0.8	ERS490382
TARA_070_MES_<-0.22	ERS490388
TARA_070_SRF_0.22-3	ERS490327
TARA_070_SRF_0.22-0.45	ERS490336
TARA_070_SRF_0.45-0.8	ERS490337
TARA_070_SRF_<-0.22	ERS490346
TARA_072_DCM_0.22-3	ERS490476
TARA_072_DCM_<-0.22	ERS490494
TARA_072_MES_0.22-3	ERS490507
TARA_072_MES_<-0.22	ERS490522
TARA_072_SRF_0.22-3	ERS490433
TARA_072_SRF_<-0.22	ERS490452
TARA_076_DCM_0.22-3	ERS490597
TARA_076_DCM_0.22-0.45	ERS490602
TARA_076_DCM_0.45-0.8	ERS490603
TARA_076_DCM_<-0.22	ERS490610
TARA_076_MES_0.22-3	ERS490633
TARA_076_MES_0.45-0.8	ERS490643
TARA_076_SRF_0.22-3	ERS490542
TARA_076_SRF_0.22-0.45	ERS490547
TARA_076_SRF_0.45-0.8	ERS490548
TARA_076_SRF_<-0.22	ERS490557
TARA_078_DCM_0.22-3	ERS490691
TARA_078_DCM_0.22-0.45	ERS490696
TARA_078_DCM_0.45-0.8	ERS490697
TARA_078_MES_0.22-3	ERS490714
TARA_078_MES_0.45-0.8	ERS490722
TARA_078_SRF_0.22-3	ERS490659
TARA_078_SRF_0.22-0.45	ERS490664
TARA_078_SRF_0.45-0.8	ERS490665
TARA_078_SRF_<-0.22	ERS490676
TARA_082_DCM_0.22-3	ERS490928
TARA_082_DCM_<-0.22	ERS490953
TARA_082_SRF_0.22-3	ERS490885
TARA_084_SRF_0.22-3	ERS491001
TARA_085_DCM_0.22-3	ERS491095
TARA_085_DCM_<-0.22	ERS491107
TARA_085_MES_0.22-3	ERS491110
TARA_085_SRF_0.22-3	ERS491044
TARA_093_DCM_0.22-3	ERS491463
TARA_093_SRF_0.22-3	ERS491421
TARA_094_SRF_0.22-3	ERS491492
TARA_096_SRF_0.22-3	ERS491525
TARA_098_DCM_0.22-3	ERS491740
TARA_098_MES_0.22-3	ERS491767
TARA_098_SRF_0.22-3	ERS491699
TARA_099_SRF_0.22-3	ERS491804
TARA_100_DCM_0.22-3	ERS491874
TARA_100_MES_0.22-3	ERS491913
TARA_100_SRF_0.22-3	ERS491836
TARA_102_DCM_0.22-3	ERS492012
TARA_102_MES_0.22-3	ERS491980
TARA_102_SRF_0.22-3	ERS491938
TARA_109_DCM_0.22-3	ERS492177
TARA_109_DCM_<-0.22	ERS492198
TARA_109_MES_0.22-3	ERS492205
TARA_109_SRF_0.22-3	ERS492145
TARA_109_SRF_<-0.22	ERS492160
TARA_110_DCM_0.22-3	ERS492264
TARA_110_MES_0.22-3	ERS492294
TARA_110_SRF_0.22-3	ERS492228
TARA_111_DCM_0.22-3	ERS492357
TARA_111_MES_0.22-3	ERS492381
TARA_111_SRF_0.22-3	ERS492321
TARA_112_DCM_0.22-3	ERS492445
TARA_112_MES_0.22-3	ERS492471
TARA_112_SRF_0.22-3	ERS492408
TARA_122_DCM_0.1-0.22	ERS492703
TARA_122_DCM_0.22-3	ERS492699
TARA_122_DCM_0.22-0.45	ERS492704
TARA_122_DCM_0.45-0.8	ERS492705
TARA_122_MES_0.1-0.22	ERS492683
TARA_122_MES_0.22-3	ERS492680
TARA_122_MES_0.22-0.45	ERS492684
TARA_122_MES_0.45-0.8	ERS492685
TARA_122_SRF_0.1-0.22	ERS492646
TARA_122_SRF_0.22-3	ERS492642
TARA_122_SRF_0.22-0.45	ERS492647
TARA_122_SRF_0.45-0.8	ERS492648
TARA_123_MIX_0.1-0.22	ERS492781
TARA_123_MIX_0.22-3	ERS492778
TARA_123_MIX_0.22-0.45	ERS492782
TARA_123_MIX_0.45-0.8	ERS492783
TARA_123_SRF_0.22-3	ERS492733
TARA_123_SRF_0.22-0.45	ERS492738
TARA_123_SRF_0.45-0.8	ERS492739
TARA_124_MIX_0.1-0.22	ERS492866
TARA_124_MIX_0.22-3	ERS492863
TARA_124_MIX_0.22-0.45	ERS492867
TARA_124_MIX_0.45-0.8	ERS492868
TARA_124_SRF_0.1-0.22	ERS492818
TARA_124_SRF_0.22-3	ERS492821|ERS492814
TARA_124_SRF_0.22-0.45	ERS492819
TARA_124_SRF_0.45-0.8	ERS492820
TARA_125_MIX_0.1-0.22	ERS492930
TARA_125_MIX_0.22-3	ERS492926
TARA_125_MIX_0.22-0.45	ERS492931
TARA_125_MIX_0.45-0.8	ERS492932
TARA_125_SRF_0.1-0.22	ERS492892
TARA_125_SRF_0.22-3	ERS492888
TARA_125_SRF_0.22-0.45	ERS492893
TARA_125_SRF_0.45-0.8	ERS492894
TARA_128_DCM_0.22-3	ERS493098
TARA_128_SRF_0.22-3	ERS493044
TARA_132_DCM_0.22-3	ERS493340
TARA_132_MES_0.22-3	ERS493372
TARA_132_SRF_0.22-3	ERS493300
TARA_133_DCM_0.22-3	ERS493431
TARA_133_MES_0.22-3	ERS493460
TARA_133_SRF_0.22-3	ERS493390
TARA_137_DCM_0.22-3	ERS493670
TARA_137_MES_0.22-3	ERS493705
TARA_137_SRF_0.22-3	ERS493636
TARA_138_DCM_0.22-3	ERS493788
TARA_138_MES_0.22-3	ERS493822
TARA_138_SRF_0.22-3	ERS493752
TARA_140_SRF_0.22-3	ERS493877
TARA_141_SRF_0.22-3	ERS493914
TARA_142_DCM_0.22-3	ERS493981
TARA_142_MES_0.22-3	ERS494006
TARA_142_SRF_0.22-3	ERS493938
TARA_145_MES_0.22-3	ERS494208
TARA_145_SRF_0.22-3	ERS494170
TARA_146_MES_0.22-3	ERS494274
TARA_146_SRF_0.22-3	ERS494236
TARA_148_SRF_0.22-3	ERS494332
TARA_148b_MES_0.22-3	ERS494374
TARA_149_MES_0.22-3	ERS494431
TARA_149_SRF_0.22-3	ERS494394
TARA_150_DCM_0.22-3	ERS494488
TARA_150_SRF_0.22-3	ERS494445
TARA_151_DCM_0.22-3	ERS494559
TARA_151_SRF_0.22-3	ERS494518
TARA_152_MES_0.22-3	ERS494616
TARA_152_MIX_0.22-3	ERS494628
TARA_152_SRF_0.22-3	ERS494579

## Sheet: HOT metagenome
Sample ID	Accession ID	Database
HOT0125m	ohana-HOT224_1_0125m	iMicrobe
HOT0200m	ohana-HOT224_1_0200m	iMicrobe
HOT0500m	ohana-HOT224_1_0500m	iMicrobe
HOT0770m	ohana-HOT224_1_0770m	iMicrobe
HOT1000m	ohana-HOT224_1_1000m	iMicrobe
HOT0125m	ohana-HOT225_1_0125m	iMicrobe
HOT0200m	ohana-HOT225_1_0200m	iMicrobe
HOT0500m	ohana-HOT225_1_0500m	iMicrobe
HOT0770m	ohana-HOT225_1_0770m	iMicrobe
HOT1000m	ohana-HOT225_1_1000m	iMicrobe
HOT0125m	ohana-HOT227_1_0125m	iMicrobe
HOT0200m	ohana-HOT227_1_0200m	iMicrobe
HOT0500m	ohana-HOT227_1_0500m	iMicrobe
HOT0770m	ohana-HOT227_1_0770m	iMicrobe
HOT1000m	ohana-HOT227_1_1000m	iMicrobe
HOT0125m	ohana-HOT229_1_0125m	iMicrobe
HOT0200m	ohana-HOT229_1_0200m	iMicrobe
HOT0500m	ohana-HOT229_1_0500m	iMicrobe
HOT0770m	ohana-HOT229_1_0770m	iMicrobe
HOT1000m	ohana-HOT229_1_1000m	iMicrobe
HOT0125m	ohana-HOT231_1_0125m	iMicrobe
HOT0200m	ohana-HOT231_1_0200m	iMicrobe
HOT0500m	ohana-HOT231_1_0500m	iMicrobe
HOT0770m	ohana-HOT231_1_0770m	iMicrobe
HOT1000m	ohana-HOT231_1_1000m	iMicrobe
HOT0125m	ohana-HOT232_1_0125m	iMicrobe
HOT0200m	ohana-HOT232_1_0200m	iMicrobe
HOT0500m	ohana-HOT232_1_0500m	iMicrobe
HOT0770m	ohana-HOT232_1_0770m	iMicrobe
HOT1000m	ohana-HOT232_1_1000m	iMicrobe
HOT0125m	ohana-HOT233_1_0125m	iMicrobe
HOT0200m	ohana-HOT233_1_0200m	iMicrobe
HOT0500m	ohana-HOT233_1_0500m	iMicrobe
HOT0770m	ohana-HOT233_1_0770m	iMicrobe
HOT1000m	ohana-HOT233_1_1000m	iMicrobe
HOT0125m	ohana-HOT234_1_0125m	iMicrobe
HOT0200m	ohana-HOT234_1_0200m	iMicrobe
HOT0500m	ohana-HOT234_1_0500m	iMicrobe
HOT0770m	ohana-HOT234_1_0770m	iMicrobe
HOT1000m	ohana-HOT234_1_1000m	iMicrobe
HOT0125m	ohana-HOT236_1_0125m	iMicrobe
HOT0200m	ohana-HOT236_1_0200m	iMicrobe
HOT0500m	ohana-HOT236_1_0500m	iMicrobe
HOT0770m	ohana-HOT236_1_0770m	iMicrobe
HOT1000m	ohana-HOT236_1_1000m	iMicrobe
HOT0125m	ohana-HOT237_1_0125m	iMicrobe
HOT0200m	ohana-HOT237_1_0200m	iMicrobe
HOT0500m	ohana-HOT237_1_0500m	iMicrobe
HOT0770m	ohana-HOT237_1_0770m	iMicrobe
HOT1000m	ohana-HOT237_1_1000m	iMicrobe
HOT0125m	ohana-HOT238_1_0125m	iMicrobe
HOT0200m	ohana-HOT238_1_0200m	iMicrobe
HOT0500m	ohana-HOT238_1_0500m	iMicrobe
HOT0770m	ohana-HOT238_1_0770m	iMicrobe
HOT1000m	ohana-HOT238_1_1000m	iMicrobe

## Sheet: Deepsea metagenome
Sample ID	Accession ID	Database
Northeast Pacific Ocean 2000m	3300025222	JGI accession ID
Mariana4000m	SRR8404397‑8404398	NCBI accession ID
Yap5000m	3300028607	JGI accession ID
Yap5700m	3300028892	JGI accession ID
Mariana8000m	SRR8404399‑8404400	NCBI accession ID
